# Supplementary material for: Genetic network identifies novel pathways contributing to atherosclerosis susceptibility in the innominate artery
Source: BMC Med Genomics. 2014 Aug 12;7:51. doi: 10.1186/1755-8794-7-51 (PMC4142055; doi:10.1186/1755-8794-7-51)
Supplement: Additional file 1: Table S1 — Module assignments for all network probes. This file contains the module assignments and annotations for each of the microarray probes contained in the bone co-expression network. Columns A–D provide probe annotations. Column E contains the connectivity score for each probe and column F is the module assignments. [file 1755-8794-7-51-S1.zip]

Archive with 1 entries (1 files):
- 6158560381262962_MOESM1_ESM.csv
