# Supplementary material for: Genetic network identifies novel pathways contributing to atherosclerosis susceptibility in the innominate artery
Source: BMC Med Genomics. 2014 Aug 12;7:51. doi: 10.1186/1755-8794-7-51 (PMC4142055; doi:10.1186/1755-8794-7-51)
Supplement: Additional file 3: Table S2 — An excel document with 3 tabs for enrichment analysis. Significant (FDR, 0.05) gene ontology enrichments for all 10 modules. This file is the output from DAVID and contains (FDR 0.05). More information about the output can be found at (http://david.abcc.ncifcrf.gov/). [file 1755-8794-7-51-S3.xlsx]

## Sheet: module GO Enrichment
Module	Category	Term	Count	%	P-Value	Genes	List Total	Pop Hits	Pop Total	Fold Enrichment	Bonferroni	Benjamini	FDR
Magenta	SP_PIR_KEYWORDS	protein transport	13	14.1304	3.26889e-06	455071, 451280, 480756, 448774, 449580, 462691, 472486, 465134, 478736, 448701, 430562, 482599, 475761	87	187	6825	5.45362	0.000415064	0.000415064	0.00379089
	GOTERM_BP_FAT	GO:0008104~protein localization	16	17.3913	5.52764e-06	455071, 451280, 480756, 438181, 448774, 449580, 462691, 437340, 427628, 472486, 465134, 478736, 448701, 482599, 430562, 475761	64	318	5037	3.95991	0.00252846	0.00252846	0.0078615
	GOTERM_BP_FAT	GO:0045184~establishment of protein localization	15	16.3043	6.70192e-06	455071, 451280, 480756, 438181, 448774, 449580, 462691, 427628, 472486, 465134, 478736, 448701, 482599, 430562, 475761	64	282	5037	4.18634	0.00306478	0.00153357	0.0095315
	GOTERM_BP_FAT	GO:0015031~protein transport	15	16.3043	6.70192e-06	455071, 451280, 480756, 438181, 448774, 449580, 462691, 427628, 472486, 465134, 478736, 448701, 482599, 430562, 475761	64	282	5037	4.18634	0.00306478	0.00153357	0.0095315
	GOTERM_BP_FAT	GO:0046907~intracellular transport	10	10.8696	0.000362338	480756, 451280, 427628, 465134, 448774, 438181, 478736, 448701, 430562, 475761	64	181	5037	4.34824	0.152938	0.0538242	0.514109
	SP_PIR_KEYWORDS	transport	20	21.7391	0.00046896	459581, 473069, 455071, 451280, 480756, 428225, 448774, 423223, 449580, 462423, 462691, 427628, 472486, 429090, 465134, 478736, 448701, 482599, 430562, 475761	87	663	6825	2.36646	0.0578321	0.0293467	0.542506
	GOTERM_BP_FAT	GO:0006886~intracellular protein transport	8	8.69565	0.000545806	480756, 451280, 427628, 465134, 448774, 438181, 478736, 475761	64	116	5037	5.4278	0.221236	0.0605981	0.773488
	GOTERM_BP_FAT	GO:0034613~cellular protein localization	8	8.69565	0.0010302	480756, 451280, 427628, 465134, 448774, 438181, 478736, 475761	64	129	5037	4.88081	0.376292	0.0900946	1.45528
	GOTERM_BP_FAT	GO:0070727~cellular macromolecule localization	8	8.69565	0.0010302	480756, 451280, 427628, 465134, 448774, 438181, 478736, 475761	64	129	5037	4.88081	0.376292	0.0900946	1.45528
	GOTERM_MF_FAT	GO:0008565~protein transporter activity	3	3.26087	0.0201854	480756, 451280, 448774	53	21	4927	13.2803	0.948016	0.626788	21.501
Pink	SP_PIR_KEYWORDS	methyltransferase	7	4.375	0.000740655	439635, 424233, 420767, 436033, 457955, 465940, 480337	140	54	6825	6.31944	0.126152	0.0439545	0.910156
Purple	INTERPRO	IPR000173:Glyceraldehyde 3-phosphate dehydrogenase	3	3.15789	0.00037583	482117, 429745, 480107	76	3	6632	87.2632	0.0717259	0.0717259	0.469272
	GOTERM_MF_FAT	GO:0004365~glyceraldehyde-3-phosphate dehydrogenase (phosphorylating) activity	3	3.15789	0.000434135	482117, 429745, 480107	61	3	4927	80.7705	0.0779915	0.0779915	0.536821
	GOTERM_MF_FAT	GO:0008943~glyceraldehyde-3-phosphate dehydrogenase activity	3	3.15789	0.000434135	482117, 429745, 480107	61	3	4927	80.7705	0.0779915	0.0779915	0.536821
	PIR_SUPERFAMILY	PIRSF000149:GAP_DH	3	3.15789	0.000721937	482117, 429745, 480107	50	3	3111	62.22	0.0444789	0.0444789	0.728597
	SP_PIR_KEYWORDS	protein transport	9	9.47368	0.000959975	422062, 444375, 425774, 440907, 447800, 478860, 474830, 433098, 460168	76	187	6825	4.32205	0.148191	0.0520602	1.1614
	GOTERM_CC_FAT	GO:0030529~ribonucleoprotein complex	10	10.5263	7.85032e-05	470837, 473210, 444236, 458551, 433014, 443844, 440907, 444870, 441699, 427785	60	150	4762	5.29111	0.0123274	0.0123274	0.094547
Red	none
Black	INTERPRO	IPR001909:Krueppel-associated box	28	4.09357	2.91715e-10	436100, 320875, 237412, 67370, 243308, 72611, 24132, 56220, 230162, 331188, 104348, 21408, 240041, 235907, 224585, 210104, 319615, 70227, 22643, 19715, 27274, 211378, 234362, 74149, 210853, 74670, 224893, 224598	600	78	6632	3.96786	2.77421e-07	1.3871e-07	4.57949e-07
	SMART	SM00349:KRAB	28	4.09357	3.79561e-10	436100, 320875, 237412, 67370, 243308, 72611, 24132, 56220, 230162, 331188, 104348, 21408, 240041, 235907, 224585, 210104, 319615, 70227, 22643, 19715, 27274, 211378, 234362, 74149, 210853, 74670, 224893, 224598	327	78	3518	3.86199	7.36348e-08	7.36348e-08	4.73367e-07
	SP_PIR_KEYWORDS	mrna splicing	16	2.33918	8.19679e-05	383424, 67678, 70052, 77411, 232314, 20462, 27756, 66441, 67288, 19826, 18949, 225027, 545531, 98758, 81898, 19134, 67039	613	56	6825	3.18108	0.0254106	0.0028558	0.110239
	GOTERM_CC_FAT	GO:0016604~nuclear body	13	1.90058	0.000775813	20602, 231798, 70052, 18139, 19826, 18949, 15258, 74132, 26374, 18148, 19821, 19763, 67039	391	52	4762	3.04476	0.240823	0.0226985	1.05808
	GOTERM_CC_FAT	GO:0005840~ribosome	17	2.48538	0.000100473	64656, 225058, 383717, 383462, 620248, 14548, 72508, 19988, 544741, 238217, 66489, 19981, 67945, 19983, 18148, 433546, 384840, 68193, 68052, 383815	391	69	4762	3.00063	0.035041	0.00395545	0.137616
	GOTERM_BP_FAT	GO:0008380~RNA splicing	16	2.33918	0.000182629	383424, 67678, 70052, 77411, 232314, 20462, 27756, 66441, 67288, 19826, 18949, 225027, 545531, 98758, 56758, 81898, 19134	444	61	5037	2.97563	0.263294	0.0374756	0.307006
	INTERPRO	IPR012677:Nucleotide-binding, alpha-beta plait	18	2.63158	9.63814e-05	225058, 383424, 56878, 67010, 77411, 72459, 20462, 226169, 19826, 74213, 17184, 225027, 71973, 67958, 72397, 384840, 17975, 98758, 67039, 383815	600	69	6632	2.88348	0.0875875	0.0181656	0.151197
	GOTERM_BP_FAT	GO:0006397~mRNA processing	19	2.77778	8.6057e-05	383424, 67678, 70052, 77411, 232314, 20462, 27756, 19826, 66441, 67288, 18949, 225027, 545531, 223642, 98758, 66637, 56758, 81898, 19134, 67039	444	77	5037	2.79932	0.134095	0.0203584	0.144776
	INTERPRO	IPR013087:Zinc finger, C2H2-type/integrase, DNA-binding	37	5.40936	1.95711e-08	320875, 237412, 22678, 243308, 67370, 72611, 17764, 24132, 228913, 244219, 56220, 230162, 230761, 104348, 21408, 229055, 110521, 240041, 235907, 214368, 224585, 210104, 319615, 70227, 22720, 22643, 19715, 27274, 234362, 22764, 74149, 210853, 22724, 74670, 22761, 224893, 224598	600	148	6632	2.76333	1.86119e-05	4.65301e-06	3.07237e-05
	SP_PIR_KEYWORDS	mrna processing	17	2.48538	0.000301641	383424, 67678, 70052, 77411, 232314, 20462, 27756, 66441, 67288, 19826, 18949, 225027, 545531, 98758, 66637, 81898, 19134, 67039	613	69	6825	2.7431	0.090381	0.0072604	0.405124
	INTERPRO	IPR007087:Zinc finger, C2H2-type	48	7.01754	1.41709e-10	320875, 237412, 213811, 22678, 243308, 67370, 72672, 72611, 17764, 24132, 228913, 244219, 56220, 230162, 230594, 230761, 104348, 21408, 229055, 110521, 240041, 18139, 235907, 214368, 13480, 224585, 72580, 210104, 319615, 70227, 72465, 22720, 17184, 229003, 22643, 74123, 19715, 27274, 234362, 22764, 216238, 74149, 210853, 22724, 74670, 22761, 224598, 224893	600	194	6632	2.73485	1.34766e-07	1.34766e-07	2.22463e-07
	INTERPRO	IPR000504:RNA recognition motif, RNP-1	17	2.48538	0.000326682	383424, 56878, 67010, 77411, 18139, 72459, 20462, 226169, 19826, 74213, 17184, 225027, 71973, 67958, 72397, 17975, 98758, 67039	600	69	6632	2.72329	0.267085	0.0434185	0.511613
	GOTERM_BP_FAT	GO:0016071~mRNA metabolic process	23	3.36257	1.99455e-05	383424, 229512, 52830, 67678, 70052, 77411, 71701, 232314, 20462, 27756, 19826, 67288, 66441, 18949, 225027, 19704, 545531, 223642, 98758, 66637, 56758, 81898, 19134, 67039	444	96	5037	2.71798	0.0328185	0.00665161	0.0335723
	INTERPRO	IPR015880:Zinc finger, C2H2-like	47	6.87135	4.03366e-10	320875, 237412, 213811, 22678, 243308, 67370, 72672, 72611, 17764, 24132, 228913, 244219, 56220, 230162, 52440, 230761, 104348, 21408, 229055, 110521, 240041, 18139, 235907, 214368, 13480, 224585, 72580, 210104, 319615, 70227, 72465, 22720, 17184, 22643, 74123, 19715, 27274, 234362, 22764, 216238, 74149, 210853, 22724, 74670, 22761, 224598, 224893	600	193	6632	2.69174	3.83601e-07	1.27867e-07	6.33225e-07
	SP_PIR_KEYWORDS	ribosomal protein	16	2.33918	0.000688493	64656, 225058, 383717, 383462, 620248, 14548, 72508, 19988, 544741, 238217, 66489, 19981, 67945, 19983, 433546, 384840, 68193, 68052, 383815	613	67	6825	2.65881	0.194475	0.0153285	0.922469
	SMART	SM00360:RRM	17	2.48538	0.00040613	383424, 56878, 67010, 77411, 18139, 72459, 20462, 226169, 19826, 74213, 17184, 225027, 71973, 67958, 72397, 17975, 98758, 67039	327	69	3518	2.65062	0.0757801	0.0259264	0.505325
	GOTERM_MF_FAT	GO:0003712~transcription cofactor activity	17	2.48538	0.000495872	20602, 22215, 12387, 21413, 21372, 12848, 15258, 13498, 54343, 20024, 57316, 19763, 26885, 223701, 11975, 22761, 230753	437	73	4927	2.62559	0.232307	0.0431043	0.71808
	GOTERM_BP_FAT	GO:0006396~RNA processing	28	4.09357	3.91e-06	383424, 77411, 71701, 67288, 71793, 225027, 67958, 57316, 230594, 52705, 223642, 56758, 67678, 70052, 232314, 20462, 27756, 233189, 19826, 66441, 74467, 18949, 545531, 98758, 66637, 68510, 19134, 81898, 67039	444	121	5037	2.6252	0.00652009	0.0021781	0.00658215
	SMART	SM00355:ZnF_C2H2	47	6.87135	4.7049e-10	320875, 237412, 213811, 22678, 243308, 67370, 72672, 72611, 17764, 24132, 228913, 244219, 56220, 230162, 52440, 230761, 104348, 21408, 229055, 110521, 240041, 18139, 235907, 214368, 13480, 224585, 72580, 210104, 319615, 70227, 72465, 22720, 17184, 22643, 74123, 19715, 27274, 234362, 22764, 216238, 74149, 210853, 22724, 74670, 22761, 224598, 224893	327	193	3518	2.61992	9.1275e-08	4.56375e-08	5.86768e-07
	GOTERM_CC_FAT	GO:0044451~nucleoplasm part	33	4.82456	6.96096e-07	231798, 228980, 20602, 23989, 21413, 21372, 71793, 15258, 74132, 66310, 19651, 18148, 57316, 21339, 264064, 12387, 70052, 18139, 19826, 18949, 76199, 11622, 231051, 26374, 54343, 19821, 18045, 19763, 209446, 244349, 11975, 230753, 67039	391	156	4762	2.57633	0.000247084	4.11849e-05	0.000954039
	GOTERM_CC_FAT	GO:0030529~ribonucleoprotein complex	31	4.53216	2.74466e-06	225058, 383424, 64656, 52830, 383462, 14548, 383717, 72508, 238217, 83962, 433546, 19704, 18148, 384840, 52705, 230082, 620248, 67678, 70052, 19988, 27756, 544741, 18949, 66489, 67945, 19981, 19983, 545531, 17975, 68193, 98758, 19134, 81898, 383815, 68052	391	150	4762	2.517	0.00097388	0.000121787	0.00376166
	SP_PIR_KEYWORDS	rna-binding	37	5.40936	2.69832e-07	383424, 67417, 14359, 77411, 72459, 71701, 74213, 77591, 225027, 67958, 18148, 57316, 384840, 52705, 230082, 56758, 105559, 14265, 56878, 67678, 67010, 66870, 18139, 27756, 20462, 226169, 233189, 19826, 66441, 17184, 19983, 276770, 72397, 71586, 17975, 98758, 78394, 67039	613	164	6825	2.51189	8.47236e-05	1.41211e-05	0.000363083
	SP_PIR_KEYWORDS	ribonucleoprotein	20	2.92398	0.000268793	383424, 64656, 225058, 383717, 383462, 14548, 620248, 67678, 19988, 27756, 544741, 238217, 66489, 19981, 67945, 19983, 433546, 545531, 384840, 52705, 68193, 98758, 68052, 383815	613	89	6825	2.50197	0.0809478	0.00700968	0.361081
	GOTERM_MF_FAT	GO:0016564~transcription repressor activity	19	2.77778	0.000475144	20602, 231798, 110521, 237412, 21413, 21372, 12848, 15258, 74123, 13498, 54343, 12412, 56220, 57316, 19821, 19763, 23950, 26885, 22761	437	87	4927	2.46227	0.223774	0.0494005	0.688159
	GOTERM_CC_FAT	GO:0031981~nuclear lumen	53	7.74854	1.03548e-09	20602, 21372, 72611, 71793, 15258, 13006, 19651, 21339, 230082, 264064, 12387, 66580, 70078, 19826, 18949, 11622, 59014, 231051, 19821, 209446, 18538, 66637, 230753, 67039, 383424, 12398, 383462, 228980, 231798, 23989, 21413, 107094, 74132, 66310, 18148, 57316, 52705, 14265, 70052, 18139, 19988, 76199, 17184, 26374, 19983, 54343, 18045, 28071, 17975, 19763, 20017, 98758, 244349, 11975, 78394	391	266	4762	2.42665	3.67594e-07	3.67594e-07	1.41919e-06
	GOTERM_CC_FAT	GO:0005654~nucleoplasm	37	5.40936	1.05334e-06	12398, 383424, 231798, 228980, 20602, 23989, 21413, 21372, 71793, 15258, 74132, 66310, 19651, 18148, 57316, 21339, 264064, 12387, 70052, 66580, 18139, 19826, 18949, 76199, 11622, 231051, 26374, 54343, 18045, 19821, 17975, 19763, 209446, 98758, 244349, 11975, 230753, 67039	391	190	4762	2.37171	0.000373866	5.3418e-05	0.00144366
	GOTERM_MF_FAT	GO:0003723~RNA binding	41	5.99415	2.55279e-06	383424, 67417, 14359, 77411, 72459, 71701, 74213, 77591, 225027, 67958, 433546, 18148, 57316, 384840, 52705, 230082, 56758, 105559, 14265, 56878, 620248, 67678, 67010, 66870, 18139, 27756, 20462, 226169, 233189, 73830, 19826, 66441, 229003, 17184, 19983, 276770, 72397, 71586, 17975, 98758, 67120, 78394	437	213	4927	2.17023	0.00135971	0.000680087	0.00370908
	GOTERM_CC_FAT	GO:0005694~chromosome	25	3.65497	0.000437551	19360, 12648, 76707, 50793, 14958, 268281, 13006, 19704, 226026, 26428, 14211, 56452, 230082, 74355, 51869, 68094, 70099, 66923, 67241, 12412, 19821, 19763, 18538, 244349, 19134	391	142	4762	2.1442	0.143897	0.0140248	0.598027
	SP_PIR_KEYWORDS	activator	31	4.53216	0.000194353	52830, 225908, 66882, 15377, 72459, 23989, 21413, 21372, 73274, 14009, 17764, 12051, 80859, 20024, 544971, 264064, 21408, 12387, 226169, 18949, 76199, 11622, 231051, 54343, 18045, 209446, 22764, 244349, 26885, 230753, 22761	613	169	6825	2.04229	0.0592076	0.00553307	0.261204
	GOTERM_CC_FAT	GO:0031974~membrane-enclosed lumen	69	10.0877	5.14789e-09	67417, 20602, 26611, 21372, 72611, 71793, 15258, 13006, 19651, 21339, 227197, 230082, 264064, 432551, 12387, 66580, 70078, 19826, 18949, 59014, 11622, 231051, 71238, 19821, 209446, 18538, 16004, 66637, 230753, 67039, 211286, 12398, 64656, 383424, 17330, 26926, 383462, 231798, 228980, 23989, 71701, 21413, 74132, 70478, 107094, 66310, 18148, 67500, 57316, 545999, 52705, 14265, 70052, 18139, 19988, …	391	413	4762	2.03475	1.8275e-06	9.1375e-07	7.0555e-06
	GOTERM_CC_FAT	GO:0070013~intracellular organelle lumen	63	9.21053	1.90264e-07	67417, 20602, 26611, 21372, 72611, 71793, 15258, 13006, 19651, 21339, 230082, 264064, 432551, 12387, 66580, 70078, 19826, 18949, 59014, 11622, 231051, 19821, 209446, 18538, 66637, 230753, 67039, 211286, 12398, 64656, 383424, 17330, 383462, 231798, 228980, 23989, 21413, 74132, 70478, 107094, 66310, 18148, 57316, 545999, 52705, 14265, 70052, 18139, 19988, 76199, 17184, 192289, 26374, 15510, 19983, …	391	396	4762	1.93757	6.75413e-05	2.25143e-05	0.000260768
	GOTERM_CC_FAT	GO:0043233~organelle lumen	63	9.21053	2.2876e-07	67417, 20602, 26611, 21372, 72611, 71793, 15258, 13006, 19651, 21339, 230082, 264064, 432551, 12387, 66580, 70078, 19826, 18949, 59014, 11622, 231051, 19821, 209446, 18538, 66637, 230753, 67039, 211286, 12398, 64656, 383424, 17330, 383462, 231798, 228980, 23989, 21413, 74132, 70478, 107094, 66310, 18148, 57316, 545999, 52705, 14265, 70052, 18139, 19988, 76199, 17184, 192289, 26374, 15510, 19983, …	391	398	4762	1.92784	8.12065e-05	2.03022e-05	0.000313529
	GOTERM_BP_FAT	GO:0006350~transcription	94	13.7427	1.08505e-09	20602, 225908, 66882, 72459, 22678, 21372, 15185, 73274, 74838, 24132, 15258, 12051, 227867, 19651, 21339, 264064, 104348, 333654, 110521, 12387, 68094, 16478, 240041, 66580, 226169, 210104, 72465, 70227, 18949, 11622, 22643, 74123, 231051, 545289, 13486, 19820, 27274, 19821, 19715, 209446, 17355, 223701, 74670, 230753, 224598, 12398, 106143, 52830, 228980, 15377, 23989, 21413, 67370, 243308, 353…	444	579	5037	1.84178	1.81528e-06	1.81528e-06	1.82664e-06
	SP_PIR_KEYWORDS	Transcription	94	13.7427	5.93513e-09	20602, 225908, 66882, 72459, 22678, 21372, 15185, 73274, 74838, 64010, 24132, 15258, 12051, 227867, 19651, 21339, 264064, 104348, 333654, 110521, 12387, 68094, 16478, 240041, 66580, 226169, 210104, 72465, 70227, 18949, 11622, 22643, 74123, 231051, 545289, 13486, 19820, 27274, 19821, 19715, 209446, 223701, 74670, 230753, 224598, 12398, 106143, 52830, 12648, 15377, 23989, 21413, 67370, 243308, 3531…	613	578	6825	1.81068	1.86363e-06	4.65908e-07	7.98627e-06
	SP_PIR_KEYWORDS	zinc-finger	69	10.0877	1.1197e-06	22222, 22678, 19386, 15185, 71793, 24132, 268281, 78455, 74213, 67525, 99349, 142682, 13497, 19704, 70294, 78913, 223642, 104348, 110521, 67204, 84585, 22682, 72465, 74123, 231051, 545289, 19714, 19820, 27274, 19821, 216238, 546075, 12398, 56364, 72672, 353187, 67288, 387524, 17764, 74132, 225027, 11797, 244219, 170749, 230594, 56758, 212285, 105559, 320595, 13405, 21408, 108829, 140887, 67150, 1…	613	426	6825	1.80336	0.000351526	5.02255e-05	0.00150666
	GOTERM_BP_FAT	GO:0045449~regulation of transcription	112	16.3743	1.41434e-09	66882, 18643, 22678, 21372, 72611, 227867, 104348, 68094, 16478, 240041, 66580, 18949, 231051, 545289, 27274, 211378, 107568, 230753, 74670, 224598, 52830, 231798, 320875, 23989, 21413, 67370, 14009, 80859, 67500, 56220, 230162, 331188, 13405, 21408, 108829, 74238, 21898, 67150, 319758, 22720, 66923, 67367, 76199, 54343, 20668, 26885, 22724, 210853, 244349, 224893, 225908, 20602, 436100, 72459, 1…	444	742	5037	1.71239	2.36619e-06	1.1831e-06	2.381e-06
	GOTERM_MF_FAT	GO:0008270~zinc ion binding	112	16.3743	4.00985e-09	22678, 72611, 71793, 19286, 268281, 78455, 67525, 99349, 228913, 226499, 67003, 104348, 225341, 240041, 67204, 22682, 380928, 231051, 545289, 233532, 27274, 71586, 216238, 74670, 224598, 56364, 320875, 67370, 68427, 56220, 52440, 230162, 56758, 230761, 105559, 320595, 13405, 21408, 108829, 140887, 27008, 67150, 66724, 213109, 22720, 19981, 16885, 22724, 75965, 210853, 244349, 224893, 22222, 19386…	437	751	4927	1.68143	2.13725e-06	2.13725e-06	5.82622e-06
	GOTERM_BP_FAT	GO:0051252~regulation of RNA metabolic process	72	10.5263	9.57729e-06	225908, 20602, 436100, 18643, 21372, 72611, 73274, 24132, 12051, 15258, 13498, 104348, 76893, 110521, 22215, 12387, 16478, 240041, 13480, 210104, 70227, 11622, 22643, 74123, 231051, 545289, 27274, 19821, 211378, 12412, 19715, 209446, 17355, 74670, 230753, 224598, 12398, 228980, 320875, 15377, 237412, 77411, 21413, 67370, 243308, 353187, 17764, 14009, 74132, 20024, 18148, 56220, 230162, 544971, 56…	444	492	5037	1.66018	0.0158952	0.00399771	0.0161219
	GOTERM_BP_FAT	GO:0051252~regulation of RNA metabolic process	72	10.5263	9.57729e-06	225908, 20602, 436100, 18643, 21372, 72611, 73274, 24132, 12051, 15258, 13498, 104348, 76893, 110521, 22215, 12387, 16478, 240041, 13480, 210104, 70227, 11622, 22643, 74123, 231051, 545289, 27274, 19821, 211378, 12412, 19715, 209446, 17355, 74670, 230753, 224598, 12398, 228980, 320875, 15377, 237412, 77411, 21413, 67370, 243308, 353187, 17764, 14009, 74132, 20024, 18148, 56220, 230162, 544971, 56…	444	492	5037	1.66018	0.0158952	0.00399771	0.0161219
	SP_PIR_KEYWORDS	zinc	101	14.7661	2.11223e-07	22678, 71793, 19286, 268281, 78455, 67525, 99349, 104348, 225341, 67204, 240041, 22682, 380928, 231051, 545289, 233532, 27274, 71586, 216238, 74670, 224598, 56364, 67370, 68427, 56220, 230162, 56758, 105559, 320595, 13405, 21408, 108829, 140887, 27008, 67150, 66724, 213109, 22720, 19981, 16885, 22724, 75965, 210853, 244349, 224893, 22222, 15185, 19386, 24132, 74213, 142682, 13497, 70294, 19704, 7…	613	683	6825	1.64643	6.63218e-05	1.32647e-05	0.00028422
	GOTERM_BP_FAT	GO:0006355~regulation of transcription, DNA-dependent	69	10.0877	2.66581e-05	225908, 20602, 436100, 18643, 21372, 72611, 73274, 24132, 12051, 15258, 13498, 104348, 76893, 110521, 22215, 12387, 16478, 240041, 13480, 210104, 70227, 11622, 22643, 74123, 231051, 545289, 27274, 19821, 211378, 12412, 19715, 209446, 17355, 74670, 230753, 224598, 12398, 228980, 320875, 15377, 237412, 21413, 67370, 243308, 353187, 17764, 14009, 74132, 20024, 56220, 230162, 544971, 331188, 21408, 6…	444	479	5037	1.63419	0.0436197	0.00740571	0.0448686
	GOTERM_BP_FAT	GO:0006355~regulation of transcription, DNA-dependent	69	10.0877	2.66581e-05	225908, 20602, 436100, 18643, 21372, 72611, 73274, 24132, 12051, 15258, 13498, 104348, 76893, 110521, 22215, 12387, 16478, 240041, 13480, 210104, 70227, 11622, 22643, 74123, 231051, 545289, 27274, 19821, 211378, 12412, 19715, 209446, 17355, 74670, 230753, 224598, 12398, 228980, 320875, 15377, 237412, 21413, 67370, 243308, 353187, 17764, 14009, 74132, 20024, 56220, 230162, 544971, 331188, 21408, 6…	444	479	5037	1.63419	0.0436197	0.00740571	0.0448686
	GOTERM_CC_FAT	GO:0043228~non-membrane-bounded organelle	99	14.4737	3.56433e-07	225058, 50793, 237711, 18643, 17886, 72611, 238217, 268281, 338349, 83679, 226026, 74355, 68094, 66580, 69697, 105377, 544741, 67534, 59014, 66489, 214459, 18538, 67019, 21916, 76707, 13430, 66713, 50875, 14211, 13405, 17475, 27008, 19988, 226778, 230249, 66923, 19981, 19983, 56350, 244349, 78394, 19134, 383815, 245877, 12626, 14548, 68810, 72508, 286940, 14958, 13006, 13497, 19704, 433546, 26428…	391	749	4762	1.60978	0.000126526	2.53064e-05	0.000488512
	GOTERM_CC_FAT	GO:0043232~intracellular non-membrane-bounded organelle	99	14.4737	3.56433e-07	225058, 50793, 237711, 18643, 17886, 72611, 238217, 268281, 338349, 83679, 226026, 74355, 68094, 66580, 69697, 105377, 544741, 67534, 59014, 66489, 214459, 18538, 67019, 21916, 76707, 13430, 66713, 50875, 14211, 13405, 17475, 27008, 19988, 226778, 230249, 66923, 19981, 19983, 56350, 244349, 78394, 19134, 383815, 245877, 12626, 14548, 68810, 72508, 286940, 14958, 13006, 13497, 19704, 433546, 26428…	391	749	4762	1.60978	0.000126526	2.53064e-05	0.000488512
	SP_PIR_KEYWORDS	nucleus	184	26.9006	2.32985e-12	12339, 50793, 21372, 22678, 71793, 78455, 56436, 83679, 227867, 13990, 226026, 13854, 104348, 382985, 68094, 16478, 240041, 66870, 66580, 226432, 18949, 59014, 231051, 545289, 276770, 27274, 71586, 18538, 74670, 230753, 67039, 224598, 383424, 26926, 52830, 56364, 23989, 21413, 73679, 67370, 14009, 80859, 66310, 56220, 230162, 14211, 56758, 105559, 320595, 21408, 108829, 56878, 70052, 20462, 56876…	613	1285	6825	1.59425	7.31558e-10	2.43853e-10	3.13497e-09
	SP_PIR_KEYWORDS	transcription regulation	73	10.6725	0.000102583	225908, 20602, 66882, 72459, 22678, 21372, 15185, 73274, 74838, 15258, 12051, 227867, 19651, 21339, 264064, 104348, 333654, 110521, 12387, 68094, 16478, 66580, 226169, 72465, 18949, 11622, 74123, 231051, 545289, 13486, 19820, 27274, 19821, 12412, 209446, 223701, 230753, 12398, 106143, 52830, 12648, 15377, 23989, 21413, 353187, 72672, 17764, 14009, 66310, 80859, 244219, 20024, 67500, 57316, 93736,…	613	522	6825	1.55702	0.0316993	0.00321608	0.137946
	GOTERM_MF_FAT	GO:0003677~DNA binding	75	10.9649	0.000616652	225908, 20602, 50793, 22678, 21372, 73274, 14958, 12051, 15258, 268281, 19651, 19704, 13990, 26428, 21339, 104348, 76893, 110521, 12387, 68094, 16478, 214627, 19826, 13480, 72465, 22682, 18949, 11622, 74123, 231051, 545289, 13486, 19714, 27274, 71586, 209446, 18538, 17355, 12398, 106143, 26926, 228980, 12648, 15377, 21413, 353187, 72672, 17764, 14009, 74132, 244219, 20024, 18148, 56220, 57316, 54…	437	585	4927	1.44546	0.280197	0.0458822	0.892254
	GOTERM_MF_FAT	GO:0046914~transition metal ion binding	127	18.5673	3.51634e-06	22678, 72611, 71793, 19286, 78455, 268281, 67525, 99349, 228913, 226499, 67003, 104348, 382985, 225341, 240041, 67204, 67834, 22682, 380928, 56448, 231051, 545289, 233532, 27274, 71586, 216238, 74670, 224598, 56364, 320875, 67370, 319660, 68421, 68427, 56220, 52440, 230162, 56758, 230761, 105559, 320595, 13405, 21408, 108829, 140887, 27008, 67150, 66724, 213109, 22720, 192289, 19981, 16885, 24434…	437	996	4927	1.43762	0.00187246	0.000624543	0.00510905
	SP_PIR_KEYWORDS	metal-binding	131	19.152	3.34579e-05	17175, 22678, 71793, 19286, 78455, 268281, 67525, 99349, 104348, 382985, 225341, 240041, 67204, 67834, 22682, 235344, 380928, 56448, 231051, 545289, 224088, 233532, 27274, 71586, 232975, 216238, 74670, 224598, 17155, 66397, 56364, 67370, 56220, 230162, 56758, 105559, 320595, 13405, 21408, 108829, 140887, 27008, 67150, 66724, 226778, 213109, 269823, 22720, 19981, 16885, 56350, 244349, 75965, 22724…	613	1051	6825	1.38775	0.010451	0.00131238	0.0450114
Greenyellow	SP_PIR_KEYWORDS	protein transport	13	14.1304	3.27e-06	455071, 451280, 480756, 448774, 449580, 462691, 472486, 465134, 478736, 448701, 430562, 482599, 475761	87	187	6825	5.45362	0.000415	0.000415	0.00379089
	GOTERM_BP_FAT	GO:0008104~protein localization	16	17.3913	5.53e-06	455071, 451280, 480756, 438181, 448774, 449580, 462691, 437340, 427628, 472486, 465134, 478736, 448701, 482599, 430562, 475761	64	318	5037	3.95991	0.00252846	0.00252846	0.0078615
	GOTERM_BP_FAT	GO:0045184~establishment of protein localization	15	16.3043	6.7e-06	455071, 451280, 480756, 438181, 448774, 449580, 462691, 427628, 472486, 465134, 478736, 448701, 482599, 430562, 475761	64	282	5037	4.18634	0.00306478	0.00153357	0.0095315
	GOTERM_BP_FAT	GO:0015031~protein transport	15	16.3043	6.7e-06	455071, 451280, 480756, 438181, 448774, 449580, 462691, 427628, 472486, 465134, 478736, 448701, 482599, 430562, 475761	64	282	5037	4.18634	0.00306478	0.00153357	0.0095315
	GOTERM_BP_FAT	GO:0046907~intracellular transport	10	10.8696	0.000362	480756, 451280, 427628, 465134, 448774, 438181, 478736, 448701, 430562, 475761	64	181	5037	4.34824	0.152938	0.0538242	0.514109
	SP_PIR_KEYWORDS	transport	20	21.7391	0.000469	459581, 473069, 455071, 451280, 480756, 428225, 448774, 423223, 449580, 462423, 462691, 427628, 472486, 429090, 465134, 478736, 448701, 482599, 430562, 475761	87	663	6825	2.36646	0.0578321	0.0293467	0.542506
Brown	GOTERM_BP_FAT	GO:0001817~regulation of cytokine production	27	4.19907	3.18e-11	435717, 459448, 471549, 458484, 467474, 427457, 472259, 473774, 462014, 422452, 446676, 478720, 438377, 432686, 478222, 424260, 466786, 422970, 464399, 480994, 441584, 433827, 423548, 441881, 450492, 475013, 478139	450	68	5037	4.44441	6.56e-08	1.64e-08	5.49e-08
	GOTERM_BP_FAT	GO:0001819~positive regulation of cytokine production	18	2.79938	4.26e-11	459448, 422970, 464399, 467474, 462014, 473774, 480994, 441584, 433827, 422452, 423548, 441881, 478720, 432686, 450492, 475013, 424260, 478139	450	30	5037	6.716	8.81e-08	1.76e-08	7.36e-08
	GOTERM_BP_FAT	GO:0051240~positive regulation of multicellular organismal process	21	3.26594	7.28e-07	459448, 422970, 464399, 469270, 467474, 462014, 473774, 480994, 441584, 433827, 422452, 423548, 438377, 441881, 478720, 432686, 420861, 450492, 475013, 424260, 478139	450	67	5037	3.50836	0.00150284	5.78e-05	0.00125687
	GOTERM_CC_FAT	GO:0009897~external side of plasma membrane	34	5.28771	1.28e-12	455902, 460811, 458959, 463808, 481244, 473774, 462014, 472468, 422452, 474994, 478720, 453270, 424260, 464399, 434967, 477096, 480478, 434536, 435056, 440018, 427524, 458271, 469318, 468012, 469980, 429394, 447914, 459402, 473678, 423548, 422336, 434940, 472040, 478139	434	93	4762	4.0114	3.8e-10	3.8e-10	1.7e-09
	GOTERM_CC_FAT	GO:0009986~cell surface	41	6.37636	2.97e-11	455902, 460811, 458959, 463808, 455099, 437565, 481244, 467474, 473774, 462014, 472468, 422452, 474994, 478720, 453270, 424260, 420647, 464399, 434967, 477096, 459349, 480478, 425816, 434536, 448206, 435056, 440018, 458271, 427524, 469318, 468012, 469980, 429394, 447914, 459402, 473678, 423548, 422336, 434940, 472040, 478139	434	143	4762	3.14592	8.86e-09	4.43e-09	3.97e-08
	GOTERM_CC_FAT	GO:0044459~plasma membrane part	91	14.1524	5.78e-05	436440, 477185, 460811, 476702, 453508, 458959, 463808, 481244, 462014, 473774, 476752, 438204, 422452, 432686, 429839, 427794, 461779, 466238, 434967, 464399, 477096, 440797, 425816, 448206, 423231, 422771, 459827, 440754, 478455, 436877, 422768, 468012, 463233, 454777, 429394, 459402, 473678, 467951, 423548, 455962, 478139, 455902, 448006, 424121, 469270, 469945, 461962, 425548, 480153, 429325,…	434	677	4762	1.47487	0.0170754	0.00245739	0.077123
	UP_SEQ_FEATURE	topological domain:Extracellular	144	22.395	6.9e-15	426458, 424589, 464728, 471549, 463808, 432740, 451026, 480675, 422452, 438377, 427794, 477734, 446156, 438189, 448206, 452064, 468012, 459402, 445179, 478903, 478139, 420655, 443038, 462582, 461962, 455099, 449878, 438801, 468046, 431307, 453029, 472727, 437606, 437896, 475160, 472468, 474994, 462227, 451110, 424260, 482929, 466175, 422066, 460209, 434536, 435056, 458271, 436689, 454807, 433826,…	587	867	6576	1.86066	1.02e-11	1.02e-11	1.14e-11
	UP_SEQ_FEATURE	topological domain:Cytoplasmic	167	25.972	7.4e-12	426458, 424589, 444331, 464728, 471549, 463808, 432740, 431178, 421390, 451026, 480675, 422452, 438377, 427794, 477734, 446156, 438189, 448206, 452064, 468434, 479148, 441840, 468012, 459402, 425319, 445179, 478903, 478139, 457221, 420655, 443038, 453362, 462582, 461962, 455099, 449878, 445888, 438801, 481354, 468046, 431307, 453029, 472727, 437606, 437896, 475160, 472468, 474994, 462227, 451110,…	587	1153	6576	1.6226	1.09e-08	5.47e-09	1.23e-08
	SP_PIR_KEYWORDS	disulfide bond	146	22.7061	5.91e-11	426458, 436302, 424589, 464728, 471549, 459813, 463808, 423365, 425078, 427657, 422452, 427794, 436903, 477734, 446156, 440283, 477096, 464023, 448206, 452064, 468434, 441840, 429949, 468012, 459402, 425319, 445179, 478903, 478139, 420655, 474794, 443038, 462582, 436731, 435142, 456501, 461962, 475356, 473596, 445888, 468046, 476394, 437896, 472468, 474994, 424572, 424260, 427460, 482929, 466175,…	592	1014	6825	1.65995	2.08e-08	2.08e-08	8.09e-08
	UP_SEQ_FEATURE	disulfide bond	142	22.084	2.5e-10	426458, 436302, 424589, 464728, 471549, 459813, 463808, 423365, 425078, 427657, 422452, 427794, 436903, 477734, 446156, 440283, 477096, 464023, 448206, 452064, 468434, 441840, 429949, 468012, 459402, 425319, 478903, 478139, 420655, 474794, 443038, 462582, 436731, 435142, 456501, 461962, 475356, 473596, 445888, 468046, 476394, 437896, 472468, 474994, 424572, 424260, 427460, 482929, 466175, 481664,…	587	969	6576	1.64168	3.7e-07	1.23e-07	4.15e-07
	SP_PIR_KEYWORDS	membrane	275	42.7683	7.75e-10	426458, 424589, 474006, 464728, 446668, 471549, 432740, 441788, 451026, 456097, 443167, 482005, 432256, 422452, 438377, 446676, 455673, 446156, 438189, 440797, 448910, 423559, 452064, 459827, 479148, 436877, 439044, 455561, 458064, 463877, 478664, 441111, 445174, 458996, 455962, 445179, 478903, 478139, 457221, 445137, 452454, 443038, 479524, 469945, 461962, 455099, 481354, 453029, 472727, 437606,…	592	2373	6825	1.33603	2.73e-07	1.36e-07	1.06e-06
	SP_PIR_KEYWORDS	glycoprotein	189	29.3935	4.98e-09	426458, 427835, 424589, 464728, 446668, 471549, 463808, 423365, 431178, 421390, 443167, 425078, 424140, 422452, 438377, 465479, 427794, 436903, 477734, 446156, 440283, 438189, 462046, 477096, 464023, 448206, 452064, 468434, 479148, 441840, 429949, 468012, 459402, 445179, 449674, 478903, 478139, 457657, 420655, 474794, 443038, 462582, 436731, 435142, 456501, 461962, 455099, 449878, 445888, 481354,…	592	1503	6825	1.44972	1.75e-06	5.84e-07	6.81e-06
	SP_PIR_KEYWORDS	transmembrane	225	34.9922	1.5e-08	426458, 424589, 464728, 446668, 471549, 432740, 451026, 443167, 422452, 438377, 455673, 446156, 438189, 440797, 448910, 452064, 479148, 458064, 463877, 478664, 458996, 445174, 455962, 445179, 478903, 478139, 457221, 452454, 443038, 442805, 479524, 461962, 455099, 481354, 453029, 472727, 437606, 437896, 475160, 474994, 436260, 470094, 462227, 482929, 422066, 469156, 454807, 447914, 469558, 476014,…	592	1897	6825	1.3674	5.26e-06	1.32e-06	2.05e-05
	UP_SEQ_FEATURE	transmembrane region	213	33.126	6.01e-08	426458, 424589, 464728, 446668, 471549, 432740, 451026, 443167, 422452, 438377, 446156, 438189, 448910, 452064, 479148, 458064, 463877, 478664, 458996, 445174, 445179, 455962, 478903, 478139, 457221, 452454, 443038, 479524, 461962, 455099, 481354, 453029, 472727, 437606, 437896, 475160, 474994, 436260, 470094, 462227, 482929, 422066, 469156, 454807, 447914, 469558, 476014, 445922, 460811, 458959,…	587	1750	6576	1.36353	8.88e-05	2.22e-05	9.96e-05
	SP_PIR_KEYWORDS	receptor	86	13.3748	1.04e-07	420638, 426458, 464728, 460811, 474302, 471549, 458959, 430511, 432740, 452006, 462217, 473774, 462014, 480675, 438201, 429289, 457131, 444583, 473379, 422452, 455673, 470635, 477734, 469387, 446156, 466238, 438189, 434967, 459349, 425816, 448206, 452064, 439044, 451605, 463877, 468012, 439714, 473678, 423548, 448727, 480222, 450492, 449674, 446111, 456581, 478903, 455902, 420655, 443038, 424121,…	592	562	6825	1.76418	3.67e-05	7.35e-06	0.000143
	UP_SEQ_FEATURE	glycosylation site:N-linked (GlcNAc...)	180	27.9938	2.65e-07	426458, 427835, 424589, 464728, 471549, 463808, 423365, 431178, 421390, 443167, 425078, 424140, 422452, 438377, 465479, 427794, 436903, 477734, 446156, 440283, 438189, 462046, 477096, 464023, 448206, 452064, 468434, 479148, 441840, 429949, 468012, 459402, 478903, 478139, 457657, 420655, 474794, 443038, 462582, 436731, 435142, 456501, 461962, 455099, 449878, 445888, 481354, 468046, 476394, 431307,…	587	1446	6576	1.39453	0.000392	7.84e-05	0.000439
	SP_PIR_KEYWORDS	signal	159	24.7278	3.63e-07	426458, 427835, 436302, 424589, 464728, 465764, 471549, 459813, 463808, 423365, 451026, 425078, 427657, 424140, 422452, 465479, 427794, 436903, 446156, 440283, 438189, 462046, 477096, 464023, 448206, 452064, 429949, 468012, 445179, 449674, 478139, 457657, 474794, 443038, 462582, 436731, 435142, 456501, 461962, 473464, 455099, 449878, 473596, 468046, 476394, 431307, 453029, 472727, 437896, 475160,…	592	1279	6825	1.4332	0.000128	1.83e-05	0.000497
	GOTERM_CC_FAT	GO:0031224~intrinsic to membrane	241	37.4806	3.78e-07	426458, 424589, 464728, 446668, 471549, 432740, 451026, 443167, 456097, 422452, 438377, 455673, 446156, 438189, 440797, 448910, 452064, 479148, 458064, 463877, 478664, 445174, 458996, 455962, 445179, 478903, 478139, 457221, 452454, 443038, 445137, 442805, 479524, 461962, 455099, 481354, 453029, 472727, 437606, 437896, 475160, 474994, 436260, 470094, 462227, 482929, 422066, 454807, 469156, 447914,…	434	2096	4762	1.26161	0.000113	3.76e-05	0.000505
	GOTERM_CC_FAT	GO:0016021~integral to membrane	232	36.0809	6.8e-07	426458, 424589, 464728, 446668, 471549, 432740, 451026, 443167, 422452, 438377, 455673, 446156, 438189, 440797, 448910, 452064, 479148, 458064, 463877, 478664, 458996, 445174, 455962, 445179, 478903, 478139, 457221, 452454, 443038, 442805, 479524, 461962, 455099, 481354, 453029, 472727, 437606, 437896, 475160, 474994, 436260, 470094, 462227, 482929, 422066, 454807, 469156, 447914, 469558, 476014,…	434	2011	4762	1.26583	0.000203	5.06e-05	0.000907
	UP_SEQ_FEATURE	signal peptide	159	24.7278	2.09e-06	426458, 427835, 436302, 424589, 464728, 465764, 471549, 459813, 463808, 423365, 451026, 425078, 427657, 424140, 422452, 465479, 427794, 436903, 446156, 440283, 438189, 462046, 477096, 464023, 448206, 452064, 429949, 468012, 445179, 449674, 478139, 457657, 474794, 443038, 462582, 436731, 435142, 456501, 461962, 473464, 455099, 449878, 473596, 468046, 476394, 431307, 453029, 472727, 437896, 475160,…	587	1278	6576	1.39377	0.00308626	0.000515	0.00346655
	GOTERM_BP_FAT	GO:0002449~lymphocyte mediated immunity	18	2.79938	1.36e-08	427460, 477464, 473036, 456394, 471549, 463808, 435056, 467474, 462014, 425975, 441788, 447914, 456968, 439714, 474994, 466255, 446676, 472040	450	40	5037	5.037	2.8e-05	2.55e-06	2.34e-05
	GOTERM_BP_FAT	GO:0002460~adaptive immune response based on somatic recombination of immune receptors built from immunoglobulin superfamily domains	19	2.9549	1.6e-08	427460, 436903, 477464, 473036, 456394, 471549, 463808, 435056, 467474, 462014, 425975, 441788, 447914, 456968, 439714, 474994, 446676, 472040, 444368	450	45	5037	4.72607	3.31e-05	2.76e-06	2.77e-05
	GOTERM_BP_FAT	GO:0002250~adaptive immune response	19	2.9549	1.6e-08	427460, 436903, 477464, 473036, 456394, 471549, 463808, 435056, 467474, 462014, 425975, 441788, 447914, 456968, 439714, 474994, 446676, 472040, 444368	450	45	5037	4.72607	3.31e-05	2.76e-06	2.77e-05
	GOTERM_BP_FAT	GO:0002252~immune effector process	23	3.57698	2.93e-08	427460, 477464, 439440, 473036, 456394, 471549, 463808, 435056, 467474, 462014, 425975, 441788, 480994, 429949, 447914, 429394, 456968, 439714, 474994, 466255, 446676, 472040, 478230	450	67	5037	3.84249	6.06e-05	4.33e-06	5.06e-05
	GOTERM_BP_FAT	GO:0002443~leukocyte mediated immunity	19	2.9549	5.3e-08	427460, 477464, 439440, 473036, 456394, 471549, 463808, 435056, 467474, 462014, 425975, 441788, 447914, 456968, 439714, 474994, 466255, 446676, 472040	450	48	5037	4.43069	0.000109	6.44e-06	9.15e-05
	GOTERM_BP_FAT	GO:0019724~B cell mediated immunity	13	2.02177	9.37e-06	427460, 477464, 473036, 456394, 471549, 435056, 425975, 462014, 447914, 456968, 439714, 474994, 446676	450	32	5037	4.54729	0.0191639	0.000586	0.0161696
	GOTERM_BP_FAT	GO:0016064~immunoglobulin mediated immune response	12	1.86625	2.85e-05	427460, 477464, 473036, 456394, 447914, 456968, 471549, 474994, 435056, 446676, 462014, 425975	450	30	5037	4.47733	0.0572238	0.00147207	0.0492332
	INTERPRO	IPR007110:Immunoglobulin-like	42	6.53188	4.81e-09	455902, 451479, 424589, 464728, 471549, 430511, 463808, 433129, 472422, 438201, 457131, 473379, 474994, 455458, 478222, 427794, 441208, 436903, 446156, 420647, 464399, 475624, 479450, 460209, 452064, 440018, 427524, 458271, 469318, 464763, 454807, 425543, 454777, 477709, 447914, 456968, 439714, 446707, 434940, 472040, 440883, 478139	580	179	6632	2.68295	4.48e-06	4.48e-06	7.53e-06
	INTERPRO	IPR013783:Immunoglobulin-like fold	44	6.84292	9.49e-09	455902, 435717, 451479, 424121, 464728, 461962, 471549, 430511, 463808, 433129, 427457, 438201, 453029, 457131, 473379, 427156, 474994, 455458, 478222, 427794, 441208, 446156, 420647, 421607, 464399, 475624, 479450, 460209, 440018, 427524, 458271, 469318, 454807, 425543, 454777, 477709, 469980, 447914, 456968, 439714, 446707, 434940, 472040, 440883	580	197	6632	2.55389	8.86e-06	4.43e-06	1.49e-05
	INTERPRO	IPR003599:Immunoglobulin subtype	30	4.66563	1.01e-07	455902, 451479, 424589, 471549, 463808, 430511, 433129, 472422, 438201, 457131, 427156, 455458, 478222, 446156, 475624, 479450, 452064, 440018, 427524, 464763, 454807, 425543, 477709, 447914, 439714, 446707, 434940, 472040, 440883, 478139	580	115	6632	2.98291	9.39e-05	3.13e-05	0.000158
	SP_PIR_KEYWORDS	Immunoglobulin domain	34	5.28771	2.29e-06	426458, 451479, 424589, 424121, 464728, 471549, 430511, 463808, 433129, 468046, 472422, 438201, 473379, 427156, 455458, 436903, 446156, 475624, 460209, 479450, 452064, 440018, 427524, 458271, 464763, 454807, 425543, 477709, 469980, 447914, 434940, 472040, 440883, 478139	592	162	6825	2.41961	0.000805	0.000101	0.00313341
	SMART	SM00409:IG	30	4.66563	3.79e-06	455902, 451479, 424589, 471549, 463808, 430511, 433129, 472422, 438201, 457131, 427156, 455458, 478222, 446156, 475624, 479450, 452064, 440018, 427524, 464763, 454807, 425543, 477709, 447914, 439714, 446707, 434940, 472040, 440883, 478139	370	115	3518	2.48038	0.000732	0.000732	0.00472562
	INTERPRO	IPR013106:Immunoglobulin V-set	19	2.9549	6.76e-05	455902, 424589, 475624, 479450, 430511, 433129, 440018, 427524, 454807, 472422, 438201, 469980, 477709, 447914, 473379, 427156, 455458, 478222, 440883	580	76	6632	2.85862	0.0610871	0.0125274	0.105742
	GOTERM_BP_FAT	GO:0002684~positive regulation of immune system process	35	5.44323	9.09e-12	471549, 458959, 467474, 465953, 473774, 462014, 443167, 422452, 474994, 446676, 478720, 466255, 444368, 424260, 427460, 466786, 476186, 464399, 434967, 473036, 456394, 480787, 435056, 450865, 454635, 429949, 429394, 447914, 456968, 430719, 457227, 423548, 441881, 450492, 478139	450	106	5037	3.69591	1.88e-08	6.26e-09	1.57e-08
	GOTERM_BP_FAT	GO:0050778~positive regulation of immune response	27	4.19907	2.88e-10	471549, 467474, 465953, 462014, 473774, 443167, 474994, 466255, 478720, 444368, 424260, 427460, 466786, 464399, 473036, 456394, 480787, 454635, 429949, 447914, 429394, 456968, 430719, 457227, 423548, 441881, 450492	450	74	5037	4.08405	5.95e-07	8.5e-08	4.97e-07
	GOTERM_BP_FAT	GO:0048584~positive regulation of response to stimulus	28	4.35459	2.01e-08	471549, 467474, 465953, 462014, 473774, 443167, 474994, 466255, 478720, 444368, 424260, 427460, 466786, 422970, 464399, 473036, 456394, 480787, 454635, 429949, 447914, 429394, 456968, 430719, 457227, 423548, 441881, 450492	450	94	5037	3.33418	4.15e-05	3.19e-06	3.47e-05
	GOTERM_BP_FAT	GO:0002764~immune response-regulating signal transduction	15	2.33281	3.64e-08	466786, 480787, 465953, 462014, 473774, 443167, 454635, 429394, 422452, 457227, 478720, 423548, 466255, 444368, 424260	450	29	5037	5.78966	7.52e-05	4.7e-06	6.29e-05
	GOTERM_BP_FAT	GO:0002757~immune response-activating signal transduction	14	2.17729	6.68e-08	466786, 480787, 465953, 473774, 462014, 443167, 454635, 429394, 457227, 478720, 423548, 466255, 444368, 424260	450	26	5037	6.02718	0.000138	7.67e-06	0.000115
	GOTERM_BP_FAT	GO:0002253~activation of immune response	18	2.79938	3.3e-07	427460, 466786, 473036, 456394, 480787, 465953, 462014, 473774, 443167, 454635, 429949, 429394, 457227, 466255, 478720, 423548, 444368, 424260	450	48	5037	4.1975	0.000681	2.96e-05	0.000569
	GOTERM_BP_FAT	GO:0002768~immune response-regulating cell surface receptor signaling pathway	13	2.02177	3.86e-07	466786, 480787, 465953, 473774, 462014, 429394, 422452, 457227, 478720, 423548, 466255, 444368, 424260	450	25	5037	5.82053	0.000797	3.32e-05	0.000667
	GOTERM_BP_FAT	GO:0002703~regulation of leukocyte mediated immunity	15	2.33281	9.91e-07	466786, 445938, 476186, 464399, 471549, 473774, 462014, 447914, 429394, 430719, 422452, 441881, 478720, 466255, 450492	450	36	5037	4.66389	0.00204469	7.31e-05	0.0017105
	GOTERM_BP_FAT	GO:0002429~immune response-activating cell surface receptor signaling pathway	12	1.86625	1.26e-06	466786, 429394, 480787, 457227, 478720, 466255, 423548, 465953, 462014, 444368, 473774, 424260	450	23	5037	5.84	0.00259735	8.97e-05	0.00217343
	GOTERM_BP_FAT	GO:0002697~regulation of immune effector process	15	2.33281	4.33e-06	466786, 445938, 476186, 464399, 471549, 473774, 462014, 447914, 429394, 430719, 422452, 441881, 478720, 466255, 450492	450	40	5037	4.1975	0.00891047	0.000289	0.00747966
	GOTERM_BP_FAT	GO:0002706~regulation of lymphocyte mediated immunity	13	2.02177	6.36e-06	476186, 464399, 471549, 473774, 462014, 447914, 429394, 430719, 422452, 441881, 478720, 466255, 450492	450	31	5037	4.69398	0.0130547	0.000411	0.0109812
	GOTERM_BP_FAT	GO:0031349~positive regulation of defense response	11	1.71073	2.75e-05	443167, 454635, 464399, 447914, 430719, 471549, 478720, 423548, 462014, 473774, 424260	450	25	5037	4.92507	0.0551142	0.00145257	0.0473662
	GOTERM_BP_FAT	GO:0002694~regulation of leukocyte activation	19	2.9549	7.1e-05	466786, 445938, 476186, 434967, 458959, 435056, 450865, 440018, 462014, 429394, 456968, 422452, 474994, 466255, 441881, 446676, 450492, 478222, 478139	450	75	5037	2.83564	0.136295	0.00332456	0.122377
	GOTERM_BP_FAT	GO:0006952~defense response	43	6.6874	1.23e-08	436302, 475356, 471549, 480153, 462217, 467474, 441788, 456796, 462014, 456097, 431307, 427657, 472468, 464957, 474994, 466255, 468762, 424260, 427460, 468458, 422970, 462046, 464399, 439440, 473036, 456394, 445407, 448206, 435056, 424230, 480994, 429949, 433827, 429394, 447914, 430719, 443055, 423548, 482962, 450492, 476383, 475013, 478230	450	189	5037	2.54663	2.54e-05	2.54e-06	2.12e-05
	GOTERM_BP_FAT	GO:0009611~response to wounding	36	5.59876	9.61e-07	448006, 471549, 476702, 480153, 462217, 467474, 441788, 471160, 431307, 427657, 472468, 464957, 466255, 468762, 424260, 427460, 468458, 462046, 473036, 477096, 456394, 445407, 423559, 448206, 440921, 480994, 429949, 433827, 447914, 452537, 425841, 423548, 480222, 482962, 476383, 475013	450	167	5037	2.41293	0.00198264	7.35e-05	0.00165854
	GOTERM_BP_FAT	GO:0006954~inflammatory response	26	4.04355	2.74e-06	471549, 480153, 462217, 467474, 441788, 431307, 427657, 472468, 464957, 468762, 424260, 427460, 468458, 462046, 473036, 456394, 445407, 448206, 480994, 429949, 433827, 447914, 423548, 482962, 476383, 475013	450	104	5037	2.79833	0.00564396	0.000189	0.00472996
	GOTERM_BP_FAT	GO:0045087~innate immune response	14	2.17729	0.00167498	427460, 473036, 456394, 462217, 467474, 441788, 480994, 429949, 431307, 447914, 423548, 466255, 424260, 478230	450	59	5037	2.65605	0.968625	0.0482504	2.85156
	INTERPRO	IPR000980:SH2 motif	19	2.9549	2.46e-06	433766, 466786, 421932, 452263, 477406, 457630, 465953, 475573, 456097, 472599, 468332, 441111, 444944, 430719, 443390, 425092, 457227, 466255, 446676	580	61	6632	3.56156	0.00229225	0.000574	0.00385179
	SP_PIR_KEYWORDS	SH2 domain	18	2.79938	3.58e-06	433766, 466786, 421932, 452263, 477406, 465953, 475573, 456097, 472599, 468332, 441111, 444944, 430719, 443390, 425092, 457227, 466255, 446676	592	57	6825	3.64065	0.0012578	0.00014	0.00489424
	UP_SEQ_FEATURE	domain:SH2	16	2.48834	1.33e-05	433766, 421932, 452263, 477406, 457630, 475573, 456097, 472599, 468332, 441111, 444944, 430719, 443390, 425092, 457227, 446676	587	49	6576	3.65803	0.0194641	0.00280407	0.0220419
	SMART	SM00252:SH2	19	2.9549	2.92e-05	433766, 466786, 421932, 452263, 477406, 457630, 465953, 475573, 456097, 472599, 468332, 441111, 444944, 430719, 443390, 425092, 457227, 466255, 446676	370	61	3518	2.96154	0.0056243	0.00281612	0.0364085
	GOTERM_BP_FAT	GO:0001775~cell activation	39	6.06532	5.75e-12	477464, 461962, 460811, 471549, 476702, 458484, 467474, 465953, 441788, 473774, 462014, 468332, 422452, 478720, 438377, 433766, 466786, 464399, 434967, 439440, 478125, 480787, 447014, 448206, 435056, 427524, 440921, 458271, 435034, 430737, 424177, 472599, 441111, 429394, 456968, 439714, 452537, 425841, 472040	450	127	5037	3.43732	1.19e-08	5.94e-09	9.93e-09
	GOTERM_BP_FAT	GO:0045321~leukocyte activation	34	5.28771	1.85e-10	477464, 461962, 460811, 471549, 458484, 467474, 465953, 441788, 473774, 462014, 468332, 422452, 478720, 433766, 466786, 464399, 434967, 439440, 478125, 480787, 447014, 448206, 435056, 427524, 458271, 435034, 430737, 424177, 472599, 441111, 429394, 456968, 439714, 472040	450	111	5037	3.42859	3.81e-07	6.35e-08	3.18e-07
	GOTERM_BP_FAT	GO:0046649~lymphocyte activation	29	4.51011	3.38e-09	477464, 461962, 460811, 458484, 467474, 465953, 473774, 441788, 468332, 422452, 478720, 433766, 466786, 464399, 434967, 478125, 480787, 447014, 448206, 435056, 427524, 458271, 435034, 424177, 430737, 441111, 429394, 456968, 472040	450	93	5037	3.49039	6.99e-06	8.73e-07	5.84e-06
	GOTERM_BP_FAT	GO:0042110~T cell activation	21	3.26594	9.53e-08	433766, 466786, 464399, 434967, 478125, 460811, 480787, 461962, 448206, 447014, 458484, 435056, 467474, 427524, 458271, 435034, 424177, 468332, 429394, 456968, 472040	450	60	5037	3.91767	0.000197	9.84e-06	0.000165
	GOTERM_BP_FAT	GO:0030217~T cell differentiation	11	1.71073	0.001099	466786, 468332, 429394, 478125, 456968, 480787, 461962, 458484, 435056, 472040, 435034	450	37	5037	3.32775	0.896759	0.033323	1.87975
	GOTERM_BP_FAT	GO:0009617~response to bacterium	18	2.79938	1.09e-05	422970, 436302, 464399, 439440, 480153, 467474, 424230, 465953, 462014, 456796, 456097, 454635, 447914, 452847, 423548, 482962, 450492, 475013	450	60	5037	3.358	0.0223416	0.000664	0.0188811
	GOTERM_BP_FAT	GO:0042742~defense response to bacterium	14	2.17729	3.24e-05	422970, 436302, 464399, 439440, 480153, 467474, 424230, 456796, 462014, 456097, 447914, 423548, 482962, 450492	450	41	5037	3.82211	0.0646915	0.00162986	0.0558757
	GOTERM_BP_FAT	GO:0050830~defense response to Gram-positive bacterium	7	1.08865	0.000483	456097, 436302, 422970, 439440, 423548, 424230, 450492	450	13	5037	6.02718	0.631542	0.0165028	0.830925
	SP_PIR_KEYWORDS	immune response	27	4.19907	1.34e-07	462217, 469279, 431307, 438201, 463037, 474994, 427156, 446676, 441208, 424260, 427794, 427460, 462046, 473036, 456394, 460209, 435056, 469318, 480994, 454807, 429949, 447914, 456968, 423548, 472040, 475013, 478230	592	98	6825	3.17628	4.71e-05	7.85e-06	0.000183
	GOTERM_BP_FAT	GO:0045087~innate immune response	14	2.17729	0.00167498	427460, 473036, 456394, 462217, 467474, 441788, 480994, 429949, 431307, 447914, 423548, 466255, 424260, 478230	450	59	5037	2.65605	0.968625	0.0482504	2.85156
	GOTERM_BP_FAT	GO:0002478~antigen processing and presentation of exogenous peptide antigen	13	2.02177	6.17e-09	464399, 420827, 471549, 435056, 462014, 469318, 443167, 454777, 447914, 456968, 474994, 427794, 441208	450	19	5037	7.6586	1.27e-05	1.42e-06	1.07e-05
	GOTERM_BP_FAT	GO:0019884~antigen processing and presentation of exogenous antigen	13	2.02177	3.05e-08	464399, 420827, 471549, 435056, 462014, 469318, 443167, 454777, 447914, 456968, 474994, 427794, 441208	450	21	5037	6.92921	6.29e-05	4.19e-06	5.26e-05
	GOTERM_BP_FAT	GO:0019882~antigen processing and presentation	17	2.64386	6.71e-08	420647, 464399, 420827, 471549, 463808, 435056, 467474, 462014, 469318, 443167, 454777, 447914, 456968, 474994, 480222, 427794, 441208	450	39	5037	4.87915	0.000138	7.29e-06	0.000116
	GOTERM_BP_FAT	GO:0048002~antigen processing and presentation of peptide antigen	14	2.17729	1.19e-07	464399, 420827, 471549, 435056, 467474, 462014, 469318, 443167, 454777, 447914, 456968, 474994, 427794, 441208	450	27	5037	5.80395	0.000245	1.17e-05	0.000205
	GOTERM_BP_FAT	GO:0019886~antigen processing and presentation of exogenous peptide antigen via MHC class II	10	1.55521	1.7e-07	443167, 454777, 456968, 420827, 474994, 435056, 462014, 469318, 441208, 427794	450	13	5037	8.61026	0.000351	1.6e-05	0.000294
	GOTERM_BP_FAT	GO:0002495~antigen processing and presentation of peptide antigen via MHC class II	10	1.55521	1.7e-07	443167, 454777, 456968, 420827, 474994, 435056, 462014, 469318, 441208, 427794	450	13	5037	8.61026	0.000351	1.6e-05	0.000294
	KEGG_PATHWAY	mmu05416:Viral myocarditis	18	2.79938	3.27e-07	433766, 420647, 464399, 434967, 469270, 466537, 448206, 463808, 458271, 469318, 454777, 478085, 456968, 422452, 434443, 474994, 427794, 441208	241	41	2209	4.02409	4.8e-05	2.4e-05	0.000389
	GOTERM_BP_FAT	GO:0002504~antigen processing and presentation of peptide or polysaccharide antigen via MHC class II	10	1.55521	4.39e-07	443167, 454777, 456968, 420827, 474994, 435056, 462014, 469318, 441208, 427794	450	14	5037	7.99524	0.000906	3.62e-05	0.000757
	KEGG_PATHWAY	mmu04514:Cell adhesion molecules (CAMs)	22	3.42146	5.43e-06	420647, 464399, 434967, 479450, 434536, 448206, 463808, 440018, 458271, 469318, 452530, 454777, 469980, 429394, 456968, 422452, 466265, 474994, 434940, 472040, 441208, 427794	241	69	2209	2.92248	0.000798	0.0002	0.00646234
	KEGG_PATHWAY	mmu05330:Allograft rejection	11	1.71073	2.28e-05	420647, 464399, 454777, 456968, 459402, 422452, 474994, 458271, 469318, 441208, 427794	241	21	2209	4.80123	0.00334558	0.00067	0.0271248
	KEGG_PATHWAY	mmu04612:Antigen processing and presentation	15	2.33281	3.81e-05	420647, 464399, 477096, 464023, 420827, 435056, 469318, 446275, 454777, 456968, 474994, 453270, 472040, 427794, 441208	241	40	2209	3.43724	0.00558202	0.000933	0.0453037
	KEGG_PATHWAY	mmu05322:Systemic lupus erythematosus	14	2.17729	4.99e-05	427460, 473036, 456394, 471549, 458271, 469318, 454777, 457131, 447914, 456968, 422452, 474994, 427794, 441208	241	36	2209	3.56455	0.00730371	0.00104667	0.0593242
	INTERPRO	IPR014745:MHC class II, alpha/beta chain, N-terminal	6	0.933126	9.03e-05	454777, 456968, 474994, 469318, 441208, 427794	580	7	6632	9.80099	0.0807726	0.0139389	0.141263
	KEGG_PATHWAY	mmu05332:Graft-versus-host disease	11	1.71073	9.41e-05	420647, 464399, 454777, 456968, 459402, 474994, 458271, 453270, 469318, 441208, 427794	241	24	2209	4.20107	0.0137419	0.00172815	0.111952
	KEGG_PATHWAY	mmu05310:Asthma	8	1.24417	0.000159	454777, 456968, 422452, 474994, 462014, 469318, 441208, 427794	241	13	2209	5.6406	0.0230347	0.0023277	0.188474
	INTERPRO	IPR003597:Immunoglobulin C1-set	10	1.55521	0.000223	420647, 464399, 454777, 475624, 456968, 473379, 474994, 469318, 441208, 427794	580	26	6632	4.39788	0.187704	0.0228342	0.348328
	KEGG_PATHWAY	mmu04940:Type I diabetes mellitus	10	1.55521	0.000254	420647, 464399, 454777, 456968, 459402, 474994, 458271, 469318, 441208, 427794	241	22	2209	4.16635	0.0365936	0.00338335	0.301333
	GOTERM_CC_FAT	GO:0042613~MHC class II protein complex	6	0.933126	0.00027	454777, 456968, 474994, 469318, 441208, 427794	434	8	4762	8.22926	0.0772923	0.00889827	0.359708
	KEGG_PATHWAY	mmu05320:Autoimmune thyroid disease	11	1.71073	0.000301	420647, 464399, 454777, 456968, 459402, 422452, 474994, 458271, 469318, 441208, 427794	241	27	2209	3.73429	0.0432653	0.00367898	0.357403
	SP_PIR_KEYWORDS	mhc ii	6	0.933126	0.000449	454777, 456968, 474994, 469318, 441208, 427794	592	9	6825	7.68581	0.146276	0.0104878	0.613106
	GOTERM_CC_FAT	GO:0042611~MHC protein complex	8	1.24417	0.00132966	420647, 464399, 454777, 456968, 474994, 469318, 441208, 427794	434	20	4762	4.38894	0.327331	0.0354038	1.76052
	GOTERM_BP_FAT	GO:0042110~T cell activation	21	3.26594	9.53e-08	433766, 466786, 464399, 434967, 478125, 460811, 480787, 461962, 448206, 447014, 458484, 435056, 467474, 427524, 458271, 435034, 424177, 468332, 429394, 456968, 472040	450	60	5037	3.91767	0.000197	9.84e-06	0.000165
	GOTERM_BP_FAT	GO:0070661~leukocyte proliferation	9	1.39969	0.00018	433766, 477464, 434967, 429394, 460811, 447014, 448206, 467474, 458271	450	20	5037	5.037	0.310516	0.00726393	0.310245
	GOTERM_BP_FAT	GO:0032943~mononuclear cell proliferation	9	1.39969	0.00018	433766, 477464, 434967, 429394, 460811, 447014, 448206, 467474, 458271	450	20	5037	5.037	0.310516	0.00726393	0.310245
	GOTERM_BP_FAT	GO:0046651~lymphocyte proliferation	9	1.39969	0.00018	433766, 477464, 434967, 429394, 460811, 447014, 448206, 467474, 458271	450	20	5037	5.037	0.310516	0.00726393	0.310245
	GOTERM_BP_FAT	GO:0042098~T cell proliferation	8	1.24417	0.000239	433766, 434967, 429394, 460811, 447014, 448206, 467474, 458271	450	16	5037	5.59667	0.390121	0.00911551	0.412401
	SP_PIR_KEYWORDS	Apoptosis	29	4.51011	5.54e-05	447160, 459448, 447992, 456501, 474302, 426028, 427457, 472259, 434937, 427674, 429957, 458072, 465378, 446676, 466311, 455205, 422970, 477859, 424110, 451341, 469979, 471634, 453446, 436689, 433827, 459402, 426082, 473678, 477883	592	148	6825	2.25901	0.0193224	0.0017722	0.0758466
	GOTERM_BP_FAT	GO:0008219~cell death	36	5.59876	0.000334	447160, 436302, 459448, 447992, 456501, 474302, 426028, 427457, 472259, 434937, 476394, 427674, 429957, 458072, 465378, 446676, 438377, 466311, 422970, 455205, 477859, 424110, 451341, 469979, 471634, 453446, 424230, 478455, 436689, 420793, 433827, 459402, 426082, 473678, 482962, 477883	450	217	5037	1.85696	0.498199	0.0122379	0.574607
	GOTERM_BP_FAT	GO:0006915~apoptosis	33	5.13219	0.000399	447160, 459448, 447992, 456501, 474302, 426028, 427457, 472259, 434937, 427674, 429957, 458072, 465378, 446676, 438377, 466311, 455205, 422970, 477859, 424110, 451341, 469979, 471634, 453446, 478455, 436689, 420793, 433827, 459402, 426082, 473678, 482962, 477883	450	194	5037	1.90402	0.561266	0.0143498	0.686144
	GOTERM_BP_FAT	GO:0016265~death	36	5.59876	0.000476	447160, 436302, 459448, 447992, 456501, 474302, 426028, 427457, 472259, 434937, 476394, 427674, 429957, 458072, 465378, 446676, 438377, 466311, 422970, 455205, 477859, 424110, 451341, 469979, 471634, 453446, 424230, 478455, 436689, 420793, 433827, 459402, 426082, 473678, 482962, 477883	450	221	5037	1.82335	0.625805	0.0165226	0.81812
	GOTERM_BP_FAT	GO:0012501~programmed cell death	33	5.13219	0.000578	447160, 459448, 447992, 456501, 474302, 426028, 427457, 472259, 434937, 427674, 429957, 458072, 465378, 446676, 438377, 466311, 455205, 422970, 477859, 424110, 451341, 469979, 471634, 453446, 478455, 436689, 420793, 433827, 459402, 426082, 473678, 482962, 477883	450	198	5037	1.86556	0.696988	0.018483	0.992862
	GOTERM_CC_FAT	GO:0000323~lytic vacuole	24	3.7325	1.73e-05	424021, 481664, 462582, 477096, 435142, 464023, 420827, 426028, 435056, 456641, 467474, 472259, 441788, 469505, 446275, 454777, 426211, 451861, 425078, 456968, 474994, 470094, 455962, 441208	434	99	4762	2.65996	0.0051556	0.000861	0.0231524
	GOTERM_CC_FAT	GO:0005764~lysosome	24	3.7325	1.73e-05	424021, 481664, 462582, 477096, 435142, 464023, 420827, 426028, 435056, 456641, 467474, 472259, 441788, 469505, 446275, 454777, 426211, 451861, 425078, 456968, 474994, 470094, 455962, 441208	434	99	4762	2.65996	0.0051556	0.000861	0.0231524
	GOTERM_CC_FAT	GO:0005773~vacuole	24	3.7325	7.57e-05	424021, 481664, 462582, 477096, 435142, 464023, 420827, 426028, 435056, 456641, 467474, 472259, 441788, 469505, 446275, 454777, 426211, 451861, 425078, 456968, 474994, 470094, 455962, 441208	434	108	4762	2.4383	0.0223062	0.00281587	0.101005
	SP_PIR_KEYWORDS	lysosome	17	2.64386	0.00152734	424021, 481664, 462582, 477096, 435142, 464023, 426028, 469505, 441788, 446275, 426211, 451861, 425078, 456968, 470094, 455962, 441208	592	82	6825	2.3901	0.416105	0.0311534	2.07054
	UP_SEQ_FEATURE	domain:PH	23	3.57698	4.29e-05	473914, 421932, 474006, 472369, 429142, 450764, 476614, 469216, 469585, 465953, 422768, 429289, 468332, 430361, 469407, 424576, 462991, 468538, 454946, 443390, 444975, 421496, 443330	587	99	6576	2.60265	0.0614887	0.00790116	0.0711456
	INTERPRO	IPR011993:Pleckstrin homology-type	28	4.35459	0.000101	473914, 474006, 435992, 476702, 465953, 429289, 424576, 468538, 425092, 443390, 424001, 443330, 421932, 472369, 429142, 450764, 476614, 469216, 469585, 479429, 424177, 422768, 463233, 438880, 469407, 462991, 425841, 444975	580	144	6632	2.22337	0.0896795	0.013333	0.157581
	INTERPRO	IPR001849:Pleckstrin homology	25	3.88802	0.000439	473914, 474006, 435992, 465953, 429289, 468332, 468538, 424576, 443390, 443330, 421932, 429142, 472369, 450764, 476614, 469216, 469585, 422768, 430361, 469407, 462991, 454946, 425841, 421496, 444975	580	133	6632	2.14934	0.336313	0.0401656	0.685714
	GOTERM_BP_FAT	GO:0002764~immune response-regulating signal transduction	15	2.33281	3.64e-08	466786, 480787, 465953, 462014, 473774, 443167, 454635, 429394, 422452, 457227, 478720, 423548, 466255, 444368, 424260	450	29	5037	5.78966	7.52e-05	4.7e-06	6.29e-05
	GOTERM_BP_FAT	GO:0002757~immune response-activating signal transduction	14	2.17729	6.68e-08	466786, 480787, 465953, 473774, 462014, 443167, 454635, 429394, 457227, 478720, 423548, 466255, 444368, 424260	450	26	5037	6.02718	0.000138	7.67e-06	0.000115
	GOTERM_BP_FAT	GO:0002703~regulation of leukocyte mediated immunity	15	2.33281	9.91e-07	466786, 445938, 476186, 464399, 471549, 473774, 462014, 447914, 429394, 430719, 422452, 441881, 478720, 466255, 450492	450	36	5037	4.66389	0.00204469	7.31e-05	0.0017105
	GOTERM_BP_FAT	GO:0002697~regulation of immune effector process	15	2.33281	4.33e-06	466786, 445938, 476186, 464399, 471549, 473774, 462014, 447914, 429394, 430719, 422452, 441881, 478720, 466255, 450492	450	40	5037	4.1975	0.00891047	0.000289	0.00747966
	GOTERM_BP_FAT	GO:0002706~regulation of lymphocyte mediated immunity	13	2.02177	6.36e-06	476186, 464399, 471549, 473774, 462014, 447914, 429394, 430719, 422452, 441881, 478720, 466255, 450492	450	31	5037	4.69398	0.0130547	0.000411	0.0109812
	GOTERM_BP_FAT	GO:0045088~regulation of innate immune response	10	1.55521	2.26e-05	443167, 454635, 464399, 439440, 430719, 478720, 423548, 473774, 478230, 424260	450	20	5037	5.59667	0.0455365	0.00129377	0.0389414
	GOTERM_BP_FAT	GO:0031349~positive regulation of defense response	11	1.71073	2.75e-05	443167, 454635, 464399, 447914, 430719, 471549, 478720, 423548, 462014, 473774, 424260	450	25	5037	4.92507	0.0551142	0.00145257	0.0473662
	GOTERM_BP_FAT	GO:0002708~positive regulation of lymphocyte mediated immunity	9	1.39969	7.34e-05	464399, 429394, 447914, 430719, 471549, 478720, 441881, 462014, 473774	450	18	5037	5.59667	0.140712	0.00336434	0.126656
	GOTERM_BP_FAT	GO:0002705~positive regulation of leukocyte mediated immunity	9	1.39969	7.34e-05	464399, 429394, 447914, 430719, 471549, 478720, 441881, 462014, 473774	450	18	5037	5.59667	0.140712	0.00336434	0.126656
	GOTERM_BP_FAT	GO:0002758~innate immune response-activating signal transduction	6	0.933126	9.94e-05	443167, 454635, 478720, 423548, 473774, 424260	450	7	5037	9.59429	0.185611	0.00435893	0.171439
	GOTERM_BP_FAT	GO:0002699~positive regulation of immune effector process	10	1.55521	0.000127	466786, 464399, 429394, 447914, 430719, 471549, 478720, 441881, 462014, 473774	450	24	5037	4.66389	0.230626	0.00544714	0.218865
	GOTERM_BP_FAT	GO:0045089~positive regulation of innate immune response	8	1.24417	0.000146	443167, 454635, 464399, 430719, 478720, 423548, 473774, 424260	450	15	5037	5.96978	0.259969	0.0061253	0.251285
	GOTERM_BP_FAT	GO:0002218~activation of innate immune response	6	0.933126	0.000512	443167, 454635, 478720, 423548, 473774, 424260	450	9	5037	7.46222	0.65303	0.017203	0.880711
	GOTERM_BP_FAT	GO:0032729~positive regulation of interferon-gamma production	6	0.933126	0.00161537	464399, 478720, 441881, 467474, 450492, 473774	450	11	5037	6.10545	0.964508	0.0472314	2.75141
	INTERPRO	IPR001452:Src homology-3 domain	24	3.7325	0.000157	463156, 433766, 421932, 445938, 439440, 466761, 440252, 477406, 435992, 470715, 465953, 456097, 429289, 468332, 474510, 444944, 444256, 457227, 441881, 421496, 429839, 458249, 427784, 466311	580	117	6632	2.34553	0.135921	0.0180957	0.244908
	SP_PIR_KEYWORDS	sh3 domain	23	3.57698	0.000291	463156, 433766, 421932, 445938, 439440, 466761, 440252, 477406, 435992, 465953, 456097, 429289, 468332, 474510, 444944, 444256, 457227, 441881, 421496, 429839, 458249, 427784, 466311	592	115	6825	2.30574	0.0972197	0.00848679	0.396935
	GOTERM_BP_FAT	GO:0006915~apoptosis	33	5.13219	0.000399	447160, 459448, 447992, 456501, 474302, 426028, 427457, 472259, 434937, 427674, 429957, 458072, 465378, 446676, 438377, 466311, 455205, 422970, 477859, 424110, 451341, 469979, 471634, 453446, 478455, 436689, 420793, 433827, 459402, 426082, 473678, 482962, 477883	450	194	5037	1.90402	0.561266	0.0143498	0.686144
	GOTERM_BP_FAT	GO:0012501~programmed cell death	33	5.13219	0.000578	447160, 459448, 447992, 456501, 474302, 426028, 427457, 472259, 434937, 427674, 429957, 458072, 465378, 446676, 438377, 466311, 455205, 422970, 477859, 424110, 451341, 469979, 471634, 453446, 478455, 436689, 420793, 433827, 459402, 426082, 473678, 482962, 477883	450	198	5037	1.86556	0.696988	0.018483	0.992862
	GOTERM_BP_FAT	GO:0006917~induction of apoptosis	18	2.79938	0.000722	477464, 459448, 422970, 477859, 474302, 471549, 441788, 436689, 434937, 433827, 447914, 426082, 429957, 459402, 466255, 438377, 437872, 477883	450	82	5037	2.45707	0.774943	0.0226834	1.23864
	GOTERM_BP_FAT	GO:0012502~induction of programmed cell death	18	2.79938	0.000722	477464, 459448, 422970, 477859, 474302, 471549, 441788, 436689, 434937, 433827, 447914, 426082, 429957, 459402, 466255, 438377, 437872, 477883	450	82	5037	2.45707	0.774943	0.0226834	1.23864
	GOTERM_MF_FAT	GO:0019955~cytokine binding	18	2.79938	1.06e-07	477734, 426458, 436903, 438189, 474087, 443038, 480478, 458959, 430511, 435056, 431001, 468046, 451605, 458593, 424140, 446111, 450492, 451110	428	46	4927	4.50457	6.1e-05	6.1e-05	0.000156
	GOTERM_MF_FAT	GO:0004896~cytokine receptor activity	11	1.71073	6.76e-05	468046, 451605, 438189, 458593, 474087, 443038, 480478, 424140, 458959, 450492, 446111	428	28	4927	4.52245	0.0382172	0.0192947	0.0993068
	KEGG_PATHWAY	mmu04060:Cytokine-cytokine receptor interaction	24	3.7325	0.00243288	477734, 426458, 482929, 438189, 474087, 443038, 480478, 445407, 458959, 430511, 455099, 431001, 468046, 451605, 458593, 427657, 459402, 422452, 473678, 454618, 438377, 446111, 476383, 466794	241	116	2209	1.89641	0.300975	0.0208426	2.85703
	GOTERM_MF_FAT	GO:0005529~sugar binding	20	3.11042	0.000224	420638, 459349, 454660, 434536, 452006, 481244, 469279, 472233, 473774, 452530, 429395, 431012, 425319, 463037, 478720, 455673, 423533, 434940, 453270, 424260	428	91	4927	2.53004	0.121258	0.0421729	0.329052
	SP_PIR_KEYWORDS	Lectin	19	2.9549	0.000326	420638, 459349, 454660, 434536, 452006, 481244, 469279, 473774, 452530, 429395, 431012, 425319, 463037, 478720, 455673, 423533, 434940, 453270, 424260	592	86	6825	2.54704	0.108485	0.0087944	0.44556
	GOTERM_BP_FAT	GO:0032760~positive regulation of tumor necrosis factor production	6	0.933126	0.000246	422970, 441881, 423548, 462014, 475013, 424260	450	8	5037	8.395	0.397979	0.00918416	0.423194
	GOTERM_BP_FAT	GO:0032680~regulation of tumor necrosis factor production	7	1.08865	0.000783	422970, 471549, 441881, 423548, 462014, 475013, 424260	450	14	5037	5.59667	0.801528	0.0242039	1.34234
	GOTERM_BP_FAT	GO:0050865~regulation of cell activation	20	3.11042	2.42e-05	466786, 445938, 476186, 434967, 458959, 435056, 450865, 440018, 462014, 429394, 456968, 422452, 425841, 474994, 466255, 441881, 446676, 450492, 478222, 478139	450	76	5037	2.94561	0.0487193	0.00134898	0.0417317
	GOTERM_BP_FAT	GO:0050867~positive regulation of cell activation	15	2.33281	2.71e-05	466786, 476186, 434967, 458959, 435056, 450865, 462014, 429394, 456968, 422452, 474994, 425841, 441881, 446676, 478139	450	46	5037	3.65	0.054483	0.00147321	0.0468084
	GOTERM_BP_FAT	GO:0045621~positive regulation of lymphocyte differentiation	10	1.55521	3.64e-05	466786, 429394, 456968, 458959, 474994, 435056, 441881, 446676, 450865, 478139	450	21	5037	5.33016	0.0724326	0.00178863	0.0628171
	GOTERM_BP_FAT	GO:0002694~regulation of leukocyte activation	19	2.9549	7.1e-05	466786, 445938, 476186, 434967, 458959, 435056, 450865, 440018, 462014, 429394, 456968, 422452, 474994, 466255, 441881, 446676, 450492, 478222, 478139	450	75	5037	2.83564	0.136295	0.00332456	0.122377
	GOTERM_BP_FAT	GO:0002696~positive regulation of leukocyte activation	14	2.17729	9.62e-05	466786, 476186, 434967, 458959, 435056, 450865, 462014, 429394, 456968, 422452, 474994, 441881, 446676, 478139	450	45	5037	3.48237	0.180224	0.00431078	0.165938
	GOTERM_BP_FAT	GO:0045582~positive regulation of T cell differentiation	9	1.39969	0.00018	466786, 429394, 456968, 458959, 474994, 435056, 441881, 450865, 478139	450	20	5037	5.037	0.310516	0.00726393	0.310245
	GOTERM_BP_FAT	GO:0051251~positive regulation of lymphocyte activation	13	2.02177	0.000201	466786, 476186, 434967, 458959, 435056, 450865, 429394, 456968, 422452, 474994, 441881, 446676, 478139	450	42	5037	3.4646	0.33908	0.00793227	0.345489
	GOTERM_BP_FAT	GO:0051249~regulation of lymphocyte activation	17	2.64386	0.000228	466786, 476186, 434967, 458959, 435056, 450865, 440018, 429394, 456968, 422452, 474994, 466255, 441881, 446676, 450492, 478222, 478139	450	68	5037	2.79833	0.376034	0.00885977	0.393395
	GOTERM_BP_FAT	GO:0045619~regulation of lymphocyte differentiation	11	1.71073	0.000404	466786, 429394, 456968, 458959, 474994, 435056, 441881, 466255, 446676, 450865, 478139	450	33	5037	3.73111	0.566156	0.0142946	0.695447
	GOTERM_BP_FAT	GO:0002700~regulation of production of molecular mediator of immune response	6	0.933126	0.00161537	476186, 429394, 422452, 441881, 450492, 462014	450	11	5037	6.10545	0.964508	0.0472314	2.75141
	GOTERM_BP_FAT	GO:0002703~regulation of leukocyte mediated immunity	15	2.33281	9.91e-07	466786, 445938, 476186, 464399, 471549, 473774, 462014, 447914, 429394, 430719, 422452, 441881, 478720, 466255, 450492	450	36	5037	4.66389	0.00204469	7.31e-05	0.0017105
	GOTERM_BP_FAT	GO:0002697~regulation of immune effector process	15	2.33281	4.33e-06	466786, 445938, 476186, 464399, 471549, 473774, 462014, 447914, 429394, 430719, 422452, 441881, 478720, 466255, 450492	450	40	5037	4.1975	0.00891047	0.000289	0.00747966
	GOTERM_BP_FAT	GO:0002706~regulation of lymphocyte mediated immunity	13	2.02177	6.36e-06	476186, 464399, 471549, 473774, 462014, 447914, 429394, 430719, 422452, 441881, 478720, 466255, 450492	450	31	5037	4.69398	0.0130547	0.000411	0.0109812
	GOTERM_BP_FAT	GO:0006909~phagocytosis	12	1.86625	1.96e-05	456097, 446156, 447107, 468332, 475624, 447914, 471549, 467474, 462014, 441788, 456796, 424260	450	29	5037	4.63172	0.0397185	0.00115729	0.0338646
	GOTERM_BP_FAT	GO:0002819~regulation of adaptive immune response	12	1.86625	2.85e-05	476186, 464399, 429394, 447914, 471549, 422452, 441881, 466255, 450865, 467474, 450492, 462014	450	30	5037	4.47733	0.0572238	0.00147207	0.0492332
	GOTERM_BP_FAT	GO:0002822~regulation of adaptive immune response based on somatic recombination of immune receptors built from immunoglobulin superfamily domains	12	1.86625	2.85e-05	476186, 464399, 429394, 447914, 471549, 422452, 441881, 466255, 450865, 467474, 450492, 462014	450	30	5037	4.47733	0.0572238	0.00147207	0.0492332
	GOTERM_BP_FAT	GO:0002712~regulation of B cell mediated immunity	8	1.24417	4.56e-05	476186, 429394, 447914, 471549, 422452, 466255, 450492, 462014	450	13	5037	6.88821	0.0897965	0.00218568	0.0785986
	GOTERM_BP_FAT	GO:0002889~regulation of immunoglobulin mediated immune response	8	1.24417	4.56e-05	476186, 429394, 447914, 471549, 422452, 466255, 450492, 462014	450	13	5037	6.88821	0.0897965	0.00218568	0.0785986
	GOTERM_BP_FAT	GO:0002708~positive regulation of lymphocyte mediated immunity	9	1.39969	7.34e-05	464399, 429394, 447914, 430719, 471549, 478720, 441881, 462014, 473774	450	18	5037	5.59667	0.140712	0.00336434	0.126656
	GOTERM_BP_FAT	GO:0002705~positive regulation of leukocyte mediated immunity	9	1.39969	7.34e-05	464399, 429394, 447914, 430719, 471549, 478720, 441881, 462014, 473774	450	18	5037	5.59667	0.140712	0.00336434	0.126656
	GOTERM_BP_FAT	GO:0002699~positive regulation of immune effector process	10	1.55521	0.000127	466786, 464399, 429394, 447914, 430719, 471549, 478720, 441881, 462014, 473774	450	24	5037	4.66389	0.230626	0.00544714	0.218865
	GOTERM_BP_FAT	GO:0051050~positive regulation of transport	16	2.48834	0.000174	466786, 459448, 455205, 469270, 475624, 471549, 467474, 465953, 472233, 440921, 462014, 433827, 447914, 438377, 432686, 424260	450	60	5037	2.98489	0.301762	0.00715816	0.299733
	GOTERM_BP_FAT	GO:0002821~positive regulation of adaptive immune response	8	1.24417	0.000569	464399, 429394, 447914, 471549, 441881, 467474, 450492, 462014	450	18	5037	4.97481	0.691081	0.0187681	0.976887
	GOTERM_BP_FAT	GO:0002824~positive regulation of adaptive immune response based on somatic recombination of immune receptors built from immunoglobulin superfamily domains	8	1.24417	0.000569	464399, 429394, 447914, 471549, 441881, 467474, 450492, 462014	450	18	5037	4.97481	0.691081	0.0187681	0.976887
	GOTERM_BP_FAT	GO:0002700~regulation of production of molecular mediator of immune response	6	0.933126	0.00161537	476186, 429394, 422452, 441881, 450492, 462014	450	11	5037	6.10545	0.964508	0.0472314	2.75141
	BIOCARTA	m_tcytotoxicPathway:T Cytotoxic Cell Surface Molecules	8	1.24417	0.000185	434967, 424121, 469980, 429394, 461962, 463808, 448206, 472040	86	10	525	4.88372	0.0243183	0.0243183	0.216204
	GOTERM_BP_FAT	GO:0007159~leukocyte adhesion	6	0.933126	0.000246	452530, 434967, 429394, 479450, 463808, 448206	450	8	5037	8.395	0.397979	0.00918416	0.423194
	GOTERM_BP_FAT	GO:0002819~regulation of adaptive immune response	12	1.86625	2.85e-05	476186, 464399, 429394, 447914, 471549, 422452, 441881, 466255, 450865, 467474, 450492, 462014	450	30	5037	4.47733	0.0572238	0.00147207	0.0492332
	GOTERM_BP_FAT	GO:0002822~regulation of adaptive immune response based on somatic recombination of immune receptors built from immunoglobulin superfamily domains	12	1.86625	2.85e-05	476186, 464399, 429394, 447914, 471549, 422452, 441881, 466255, 450865, 467474, 450492, 462014	450	30	5037	4.47733	0.0572238	0.00147207	0.0492332
	GOTERM_BP_FAT	GO:0002712~regulation of B cell mediated immunity	8	1.24417	4.56e-05	476186, 429394, 447914, 471549, 422452, 466255, 450492, 462014	450	13	5037	6.88821	0.0897965	0.00218568	0.0785986
	GOTERM_BP_FAT	GO:0002889~regulation of immunoglobulin mediated immune response	8	1.24417	4.56e-05	476186, 429394, 447914, 471549, 422452, 466255, 450492, 462014	450	13	5037	6.88821	0.0897965	0.00218568	0.0785986
	GOTERM_BP_FAT	GO:0002700~regulation of production of molecular mediator of immune response	6	0.933126	0.00161537	476186, 429394, 422452, 441881, 450492, 462014	450	11	5037	6.10545	0.964508	0.0472314	2.75141
	GOTERM_BP_FAT	GO:0032655~regulation of interleukin-12 production	5	0.777605	0.00175302	435717, 422452, 458484, 438377, 427457	450	7	5037	7.99524	0.973302	0.0497502	2.98252
	GOTERM_BP_FAT	GO:0042098~T cell proliferation	8	1.24417	0.000239436	433766, 434967, 429394, 460811, 447014, 448206, 467474, 458271	450	16	5037	5.59667	0.390121	0.00911551	0.412401
	GOTERM_CC_FAT	GO:0043235~receptor complex	11	1.71073	0.000795034	466786, 434967, 424121, 466549, 461962, 460811, 430511, 448206, 466265, 466255, 475013	434	35	4762	3.44845	0.21102	0.0234228	1.05613
	GOTERM_CC_FAT	GO:0042611~MHC protein complex	8	1.24417	0.00132966	420647, 464399, 454777, 456968, 474994, 469318, 441208, 427794	434	20	4762	4.38894	0.327331	0.0354038	1.76052
	GOTERM_BP_FAT	GO:0006935~chemotaxis	14	2.17729	0.000571463	466175, 482929, 452454, 471549, 448206, 466195, 462014, 468046, 427657, 439210, 434443, 476383, 469683, 466794	450	53	5037	2.95673	0.692847	0.0185622	0.98163
	GOTERM_BP_FAT	GO:0042330~taxis	14	2.17729	0.000571463	466175, 482929, 452454, 471549, 448206, 466195, 462014, 468046, 427657, 439210, 434443, 476383, 469683, 466794	450	53	5037	2.95673	0.692847	0.0185622	0.98163
	GOTERM_BP_FAT	GO:0030217~T cell differentiation	11	1.71073	0.001099	466786, 468332, 429394, 478125, 456968, 480787, 461962, 458484, 435056, 472040, 435034	450	37	5037	3.32775	0.896759	0.033323	1.87975
Blue	SP_PIR_KEYWORDS	serine esterase	8	0.958084	0.000258	481490, 435908, 427249, 420811, 440507, 423113, 449867, 459774	758	31	17854	6.07847	0.109266	0.00886124	0.365519
	SP_PIR_KEYWORDS	serine esterase	8	0.958084	0.000258247	481490, 435908, 427249, 420811, 440507, 423113, 449867, 459774	758	31	17854	6.07847	0.109266	0.00886124	0.365519
	SP_PIR_KEYWORDS	serine esterase	8	0.958084	0.000258247	481490, 435908, 427249, 420811, 440507, 423113, 449867, 459774	758	31	17854	6.07847	0.109266	0.00886124	0.365519
	SP_PIR_KEYWORDS	microsome	25	2.99401	3e-12	475632, 477013, 480774, 461051, 455976, 425909, 462024, 456417, 474115, 425465, 439723, 430502, 463353, 436334, 470412, 421710, 428644, 425629, 444854, 422840, 470662, 456442, 437276, 483205, 465281	758	100	17854	5.88852	1.34e-09	6.72e-10	4.25e-09
	SP_PIR_KEYWORDS	microsome	25	2.99401	3e-12	475632, 477013, 480774, 461051, 455976, 425909, 462024, 456417, 474115, 425465, 439723, 430502, 463353, 436334, 470412, 421710, 428644, 425629, 444854, 422840, 470662, 456442, 437276, 483205, 465281	758	100	17854	5.88852	1.34e-09	6.72e-10	4.25e-09
	SP_PIR_KEYWORDS	steroid metabolism	9	1.07784	0.000192	474748, 468812, 434290, 421545, 443937, 456442, 424026, 455976, 426371	758	39	17854	5.43556	0.0826021	0.007807	0.272471
	SP_PIR_KEYWORDS	chromoprotein	9	1.07784	0.000232	462024, 421710, 425629, 422840, 455976, 454018, 425909, 480131, 465281	758	40	17854	5.29967	0.0986029	0.00861348	0.327989
	INTERPRO	IPR017973:Cytochrome P450, C-terminal region	16	1.91617	9.4e-07	462024, 456417, 443609, 474115, 463353, 477013, 421710, 425629, 422840, 461051, 455976, 454018, 425909, 468579, 483205, 465281	733	81	17763	4.78682	0.00117832	0.000393	0.0015283
	INTERPRO	IPR001128:Cytochrome P450	17	2.03593	4.52e-07	462024, 456417, 443609, 474115, 463353, 477013, 421710, 425629, 422840, 456442, 455976, 461051, 454018, 425909, 468579, 483205, 465281	733	87	17763	4.73524	0.000567	0.000567	0.000735
	INTERPRO	IPR017972:Cytochrome P450, conserved site	17	2.03593	6.24e-07	462024, 456417, 443609, 474115, 463353, 477013, 421710, 425629, 422840, 456442, 455976, 461051, 454018, 425909, 468579, 483205, 465281	733	89	17763	4.62883	0.000782	0.000391	0.00101405
	SP_PIR_KEYWORDS	Monooxygenase	21	2.51497	2.39e-08	462024, 456417, 443609, 474115, 425465, 439723, 463353, 477013, 480774, 421710, 425629, 422840, 444854, 456442, 455976, 461051, 454018, 425909, 468579, 483205, 465281	758	108	17854	4.57996	1.07e-05	2.68e-06	3.39e-05
	INTERPRO	IPR002401:Cytochrome P450, E-class, group I	13	1.55689	2.59e-05	462024, 456417, 443609, 474115, 463353, 477013, 421710, 425629, 422840, 456442, 454018, 468579, 465281	733	70	17763	4.50047	0.0319745	0.0080913	0.0421158
	GOTERM_MF_FAT	GO:0050660~FAD binding	13	1.55689	3.48e-05	481837, 438411, 437404, 425465, 439723, 425819, 480774, 462802, 455359, 427358, 444854, 474409, 443011	558	71	13288	4.36024	0.0256918	0.00371132	0.052988
	GOTERM_CC_FAT	GO:0005788~endoplasmic reticulum lumen	13	1.55689	4.3e-05	481490, 435908, 430762, 461019, 424460, 448516, 428210, 481677, 423113, 443383, 466137, 471305, 475165	529	72	12504	4.2678	0.0163062	0.00182507	0.05961
	SP_PIR_KEYWORDS	metalloprotein	10	1.1976	0.000535	462024, 421710, 425629, 422840, 462923, 455976, 454018, 425909, 480131, 465281	758	56	17854	4.20609	0.212999	0.0169635	0.755168
	GOTERM_CC_FAT	GO:0005792~microsome	31	3.71257	5.21e-11	431823, 475632, 480774, 477013, 426138, 473667, 455976, 461051, 483196, 425909, 462024, 456417, 424460, 474115, 425465, 439723, 430502, 463353, 436334, 470412, 421710, 428644, 425629, 444854, 422840, 470662, 456442, 437276, 483205, 471305, 465281	529	176	12504	4.16334	1.99e-08	6.64e-09	7.22e-08
	GOTERM_CC_FAT	GO:0005792~microsome	31	3.71257	5.21e-11	431823, 475632, 480774, 477013, 426138, 473667, 455976, 461051, 483196, 425909, 462024, 456417, 424460, 474115, 425465, 439723, 430502, 463353, 436334, 470412, 421710, 428644, 425629, 444854, 422840, 470662, 456442, 437276, 483205, 471305, 465281	529	176	12504	4.16334	1.99e-08	6.64e-09	7.22e-08
	GOTERM_CC_FAT	GO:0042598~vesicular fraction	32	3.83234	2.52e-11	431823, 475632, 480774, 477013, 426138, 473667, 455976, 461051, 483196, 425909, 462024, 456417, 424460, 438411, 474115, 425465, 439723, 430502, 463353, 436334, 470412, 421710, 428644, 425629, 444854, 422840, 470662, 456442, 437276, 483205, 471305, 465281	529	182	12504	4.15597	9.62e-09	4.81e-09	3.49e-08
	GOTERM_CC_FAT	GO:0042598~vesicular fraction	32	3.83234	2.52e-11	431823, 475632, 480774, 477013, 426138, 473667, 455976, 461051, 483196, 425909, 462024, 456417, 424460, 438411, 474115, 425465, 439723, 430502, 463353, 436334, 470412, 421710, 428644, 425629, 444854, 422840, 470662, 456442, 437276, 483205, 471305, 465281	529	182	12504	4.15597	9.62e-09	4.81e-09	3.49e-08
	SP_PIR_KEYWORDS	Flavoprotein	18	2.15569	1.46e-06	481837, 438411, 452437, 425465, 437404, 482235, 439723, 425819, 476783, 433608, 480774, 462802, 426138, 455359, 444854, 452519, 474409, 443011	758	103	17854	4.11625	0.000652	0.000109	0.00206429
	KEGG_PATHWAY	mmu00830:Retinol metabolism	13	1.55689	5.89e-05	456417, 443609, 473019, 474115, 463353, 452577, 477013, 421710, 425629, 461051, 467925, 425909, 483205	269	68	5738	4.07796	0.00972387	0.00487381	0.071499
	GOTERM_MF_FAT	GO:0009055~electron carrier activity	32	3.83234	3.3e-10	481837, 452437, 482235, 476783, 433608, 477013, 462802, 426138, 455976, 461051, 425909, 474409, 475717, 462024, 456417, 443609, 438411, 474115, 437404, 425819, 463353, 421710, 427358, 425629, 422840, 456442, 452519, 454018, 468579, 483205, 443011, 465281	558	202	13288	3.77245	2.47e-07	2.47e-07	5.02e-07
	UP_SEQ_FEATURE	metal ion-binding site:Iron (heme axial ligand)	17	2.03593	1.1e-05	462024, 456417, 438411, 474115, 463353, 477013, 421710, 425629, 422840, 456442, 455976, 461051, 454018, 425909, 483205, 465281, 443011	739	99	16021	3.72271	0.0206548	0.0206548	0.0188591
	SP_PIR_KEYWORDS	peroxisome	15	1.79641	5.11e-05	420811, 458527, 452437, 437404, 482235, 433608, 444718, 426852, 474160, 459555, 440507, 470662, 421922, 474409, 429544	758	96	17854	3.68033	0.0226483	0.0028595	0.0724735
	SP_PIR_KEYWORDS	FAD	16	1.91617	5.56e-05	481837, 438411, 425465, 437404, 439723, 425819, 476783, 433608, 480774, 462802, 426138, 455359, 444854, 452519, 474409, 443011	758	109	17854	3.45748	0.0246163	0.00276555	0.0788476
	GOTERM_MF_FAT	GO:0050662~coenzyme binding	23	2.75449	8.82e-07	481837, 438411, 452437, 425465, 437404, 439723, 468586, 482235, 480827, 425819, 480774, 449090, 462802, 426138, 455359, 426852, 427358, 445517, 444854, 465110, 474409, 443011, 429544	558	160	13288	3.42321	0.000659	0.000165	0.00134238
	GOTERM_CC_FAT	GO:0042579~microbody	15	1.79641	0.000116	420811, 458527, 452437, 437404, 482235, 433608, 444718, 426852, 474160, 459555, 440507, 470662, 421922, 474409, 429544	529	104	12504	3.40919	0.0433586	0.00442286	0.160637
	GOTERM_CC_FAT	GO:0005777~peroxisome	15	1.79641	0.000116	420811, 458527, 452437, 437404, 482235, 433608, 444718, 426852, 474160, 459555, 440507, 470662, 421922, 474409, 429544	529	104	12504	3.40919	0.0433586	0.00442286	0.160637
	COG_ONTOLOGY	Secondary metabolites biosynthesis, transport, and catabolism	19	2.27545	1.05e-05	462024, 456417, 443609, 474115, 463353, 477013, 421710, 425629, 422840, 456442, 467925, 455976, 461051, 454018, 425909, 468579, 483205, 467896, 465281	111	109	2040	3.20357	0.000262	0.000262	0.00849768
	GOTERM_MF_FAT	GO:0046906~tetrapyrrole binding	20	2.39521	1.79e-05	462024, 456417, 443609, 474115, 463353, 477013, 480131, 421710, 425629, 423486, 439040, 422840, 456442, 455976, 461051, 454018, 425909, 468579, 483205, 465281	558	151	13288	3.15412	0.0133167	0.00267765	0.0272964
	SP_PIR_KEYWORDS	heme	19	2.27545	3.23e-05	462024, 456417, 443609, 474115, 463353, 477013, 480131, 421710, 476753, 425629, 422840, 456442, 455976, 461051, 454018, 425909, 468579, 483205, 465281	758	142	17854	3.1516	0.0143524	0.00206306	0.0457399
	GOTERM_MF_FAT	GO:0020037~heme binding	19	2.27545	3.25e-05	462024, 456417, 443609, 474115, 463353, 477013, 480131, 421710, 425629, 423486, 422840, 456442, 455976, 461051, 454018, 425909, 468579, 483205, 465281	558	144	13288	3.14207	0.0239638	0.00403444	0.0493814
	GOTERM_MF_FAT	GO:0048037~cofactor binding	29	3.47305	2.69e-07	481837, 452437, 482235, 444734, 480774, 449090, 462802, 426138, 455359, 445517, 465110, 474409, 431951, 429544, 458353, 438411, 422322, 425465, 437404, 468586, 439723, 480827, 425819, 462193, 427358, 426852, 427781, 444854, 443011	558	226	13288	3.05573	0.000201	6.71e-05	0.00041
	GOTERM_MF_FAT	GO:0005506~iron ion binding	39	4.67066	4.22e-08	467147, 458527, 422444, 462621, 462923, 477013, 480131, 427507, 426138, 476753, 455976, 461051, 425909, 467896, 475165, 466967, 462024, 456417, 443609, 438411, 474115, 425819, 463353, 435913, 459828, 421710, 427358, 425629, 423486, 422840, 456442, 458128, 454018, 422785, 468579, 446743, 483205, 443011, 465281	558	343	13288	2.70767	3.15e-05	1.58e-05	6.42e-05
	SP_PIR_KEYWORDS	endoplasmic reticulum	77	9.22156	6.74e-15	475632, 435360, 452577, 428210, 480774, 481677, 477932, 437153, 458053, 479350, 461051, 483196, 480673, 481490, 421101, 424460, 476792, 474115, 425465, 439723, 441259, 430502, 436334, 470412, 421710, 437758, 445332, 444854, 456442, 443383, 465720, 483205, 461542, 465281, 482113, 435908, 458689, 426371, 477013, 431292, 426138, 422753, 435552, 438390, 423761, 455976, 425909, 439587, 462220, 442141,…	758	678	17854	2.67502	3.03e-12	3.03e-12	9.6e-12
	SP_PIR_KEYWORDS	iron	36	4.31138	3.17e-07	467147, 458527, 422444, 462621, 477013, 480131, 427507, 476753, 455976, 461051, 425909, 467896, 475165, 466967, 462024, 456417, 443609, 438411, 474115, 425819, 463353, 435913, 459828, 421710, 427358, 425629, 422840, 456442, 458128, 454018, 422785, 468579, 446743, 483205, 443011, 465281	758	321	17854	2.64158	0.000142	2.84e-05	0.000449
	GOTERM_CC_FAT	GO:0005624~membrane fraction	51	6.10778	2.13e-08	480445, 446016, 434979, 475632, 462923, 452577, 480774, 437153, 480835, 438102, 461051, 483196, 424460, 474115, 425465, 439723, 430502, 436334, 470412, 421710, 444854, 483108, 456442, 483205, 444664, 465281, 422661, 433381, 450381, 431823, 431652, 424026, 477013, 426138, 437368, 473667, 455976, 425909, 462024, 456417, 438411, 423727, 463353, 428644, 472184, 425629, 422840, 470662, 437276, 439685,…	529	510	12504	2.36371	8.13e-06	1.63e-06	2.95e-05
	SP_PIR_KEYWORDS	oxidoreductase	57	6.82635	4.8e-09	463019, 481837, 458527, 452437, 482235, 433608, 480774, 468260, 449090, 427507, 424688, 461051, 474409, 429544, 466967, 473019, 474115, 425465, 437404, 439723, 425819, 430502, 459828, 421710, 444854, 456442, 421922, 454018, 483205, 478718, 443011, 465281, 458189, 476783, 477013, 449526, 462802, 426138, 455359, 455976, 461168, 425909, 455590, 475165, 462024, 456417, 423195, 443609, 438411, 463353,…	758	572	17854	2.34717	2.15e-06	7.17e-07	6.81e-06
	GOTERM_CC_FAT	GO:0005626~insoluble fraction	52	6.22754	2.49e-08	480445, 446016, 434979, 475632, 462923, 452577, 480774, 437153, 480835, 438102, 461051, 483196, 424460, 474115, 425465, 439723, 430502, 436334, 470412, 421710, 440684, 444854, 483108, 456442, 483205, 444664, 465281, 422661, 433381, 450381, 431823, 431652, 424026, 477013, 426138, 437368, 473667, 455976, 425909, 462024, 456417, 438411, 423727, 463353, 428644, 472184, 425629, 422840, 470662, 437276,…	529	528	12504	2.32789	9.53e-06	1.59e-06	3.46e-05
	GOTERM_CC_FAT	GO:0000267~cell fraction	57	6.82635	1.31e-08	480445, 446016, 434979, 421317, 475632, 462923, 452577, 480774, 437153, 480835, 438102, 461051, 483196, 424460, 474115, 425465, 439723, 430502, 436334, 470412, 421710, 440684, 459545, 444854, 483108, 456442, 483205, 444664, 465281, 422661, 433381, 450381, 431823, 431652, 424026, 477013, 442655, 426138, 437368, 473667, 455976, 425909, 462024, 456417, 438411, 423727, 463353, 451864, 428644, 472184,…	529	596	12504	2.26059	5e-06	1.25e-06	1.81e-05
	GOTERM_BP_FAT	GO:0055114~oxidation reduction	61	7.30539	1.2e-08	463019, 481837, 458527, 452437, 482235, 433608, 480774, 468260, 449090, 427507, 424688, 461051, 474409, 429544, 466967, 473019, 474115, 425465, 437404, 439723, 476182, 425819, 430502, 459828, 421710, 482013, 444854, 456442, 421922, 454018, 446743, 483205, 478718, 443011, 465281, 458189, 476783, 477013, 449526, 462802, 426138, 455359, 455976, 461168, 425909, 455590, 475165, 462024, 456417, 423195,…	562	672	13588	2.19472	2.74e-05	2.74e-05	2.09e-05
	GOTERM_CC_FAT	GO:0005615~extracellular space	37	4.43114	0.00177946	480445, 428099, 477937, 430942, 466839, 424786, 435908, 424026, 430229, 426335, 452090, 458885, 463266, 467426, 420530, 438593, 431736, 468812, 460325, 424460, 434774, 421648, 428066, 452429, 470876, 429474, 422808, 473115, 474889, 461471, 436499, 458830, 472777, 473511, 422339, 440963, 469093	529	511	12504	1.71149	0.493565	0.0474351	2.43737
Salmon	GOTERM_CC_FAT	GO:0005578~proteinaceous extracellular matrix	31	6.13861	1.77e-08	469019, 472683, 424966, 437987, 460856, 444581, 427604, 452561, 457034, 478950, 443024, 458840, 432830, 441342, 427893, 466886, 475580, 436800, 475347, 476693, 448325, 451924, 476823, 470166, 460610, 472558, 474966, 480917, 461253, 471444, 461350	365	129	4762	3.13522	4.63e-06	2.32e-06	2.32e-05
	GOTERM_CC_FAT	GO:0031012~extracellular matrix	32	6.33663	1.16e-08	469019, 472683, 424966, 437987, 460856, 444581, 427604, 452561, 457034, 478950, 443024, 458840, 432830, 441342, 427893, 466886, 475580, 436800, 475347, 476693, 439062, 448325, 451924, 476823, 470166, 460610, 472558, 474966, 480917, 461253, 471444, 461350	365	134	4762	3.1156	3.02e-06	3.02e-06	1.51e-05
	GOTERM_CC_FAT	GO:0005576~extracellular region	91	18.0198	2.04e-07	469019, 472683, 447182, 476989, 480138, 435835, 467710, 424966, 481934, 460856, 452720, 468164, 444581, 427604, 440505, 441027, 478950, 457034, 479980, 432830, 478026, 467264, 422450, 426363, 429214, 482426, 427893, 444466, 475580, 436800, 475347, 473435, 476693, 463922, 451924, 454431, 470166, 452665, 472558, 474966, 457873, 448064, 469345, 461350, 437136, 476434, 461069, 447429, 462135, 442095,…	365	710	4762	1.67217	5.33e-05	1.78e-05	0.000267
	GOTERM_CC_FAT	GO:0044421~extracellular region part	53	10.495	2.84e-07	469019, 472683, 480138, 435835, 424966, 460856, 452720, 427604, 444581, 440505, 457034, 478950, 478026, 432830, 467264, 426363, 482426, 427893, 475580, 475347, 473435, 436800, 476693, 451924, 454431, 470166, 472558, 452665, 474966, 469345, 461350, 461069, 437987, 468924, 441582, 456079, 452561, 465659, 443024, 458840, 445751, 466447, 441342, 462911, 466886, 439062, 448325, 476823, 460610, 480917,…	365	334	4762	2.07026	7.42e-05	1.85e-05	0.000372
	SP_PIR_KEYWORDS	Secreted	76	15.0495	2.75e-07	469019, 472683, 447182, 476989, 480138, 435835, 424966, 481934, 460856, 452720, 468164, 427604, 440505, 441027, 478950, 457034, 479980, 478026, 432830, 467264, 422450, 426363, 429214, 444466, 475580, 475347, 473435, 476693, 463922, 451924, 454431, 470166, 472558, 474966, 469345, 461350, 437136, 476434, 461069, 447429, 442095, 456323, 435697, 468309, 468924, 441582, 456079, 452561, 440670, 465659,…	467	616	6825	1.8031	0.000108	0.000108	0.000383
	SP_PIR_KEYWORDS	extracellular matrix	20	3.9604	1.24e-05	469019, 426363, 472683, 441342, 475580, 475347, 476693, 424966, 460856, 448325, 427604, 470166, 452561, 472558, 474966, 478950, 458840, 461253, 471444, 432830	467	93	6825	3.14292	0.00484801	0.00242695	0.0172397
	SMART	SM00020:Tryp_SPc	13	2.57426	4.63e-05	437136, 448617, 444466, 467710, 461466, 468309, 452720, 461467, 468164, 464799, 473243, 428685, 467264	230	49	3518	4.05803	0.00719405	0.00719405	0.0556282
	GOTERM_CC_FAT	GO:0044420~extracellular matrix part	13	2.57426	0.000229	469019, 472683, 441342, 475347, 476693, 437987, 451924, 470166, 460610, 452561, 480917, 478950, 443024	365	49	4762	3.46134	0.057911	0.0118602	0.298492
	SP_PIR_KEYWORDS	glycoprotein	136	26.9307	0.000168	469019, 470723, 429349, 434237, 476989, 472217, 439357, 481934, 440505, 441027, 441598, 479980, 422636, 461881, 424496, 467264, 422450, 443003, 473435, 475347, 476693, 459688, 470413, 454431, 435369, 474966, 457873, 479905, 472619, 469345, 461350, 444098, 446188, 453884, 454686, 447429, 479582, 456323, 441582, 456079, 452023, 423814, 453028, 452561, 449230, 465659, 445751, 452447, 436546, 475464,…	467	1503	6825	1.32241	0.0638753	0.0131146	0.233898
	SP_PIR_KEYWORDS	Serine protease	12	2.37624	0.00139498	448617, 437136, 464799, 444466, 473243, 468309, 428685, 461466, 452720, 467264, 461467, 468164	467	57	6825	3.07675	0.42144	0.0485296	1.92263
	SP_PIR_KEYWORDS	signal	114	22.5743	0.00130647	470723, 469019, 434237, 476989, 481934, 472709, 440505, 441027, 441598, 457034, 479980, 467264, 422450, 443003, 475347, 473435, 476693, 463922, 474966, 479905, 457873, 472619, 469345, 461350, 466148, 447429, 456323, 441582, 456079, 452023, 423814, 452561, 440670, 465659, 449230, 443024, 445751, 462911, 452447, 436546, 430237, 466886, 421509, 439445, 479819, 481565, 454894, 444607, 461466, 461467,…	467	1279	6825	1.30263	0.400987	0.0499562	1.80168
turquiose	GOTERM_BP_FAT	GO:0007186~G-protein coupled receptor protein signaling pathway	78	8.506	4.8203e-13	18365, 258324, 258974, 70086, 12769, 171266, 15465, 12209, 258840, 258734, 12426, 259116, 14371, 381853, 210933, 171279, 14675, 14823, 258294, 113853, 258295, 258536, 171239, 171238, 171275, 14539, 258826, 18390, 113860, 319217, 258342, 14402, 53883, 20963, 229323, 19228, 258798, 258591, 11555, 258408, 258309, 11553, 258595, 24012, 259002, 258698, 259001, 258409, 64378, 246313, 57014, 18101, 2135…	575	297	5037	2.30061	1.07499e-09	1.07499e-09	8.39351e-10
	GOTERM_BP_FAT	GO:0007166~cell surface receptor linked signal transduction	118	12.868	4.2277e-12	54612, 18365, 12478, 258324, 213119, 17701, 17702, 14588, 14585, 16403, 258734, 18741, 259116, 14371, 381853, 14675, 226861, 14823, 113853, 258294, 258295, 258536, 171239, 171238, 113860, 56743, 258342, 14402, 53883, 229323, 19228, 258798, 258591, 258408, 11555, 258309, 11553, 66042, 258595, 24012, 21886, 259002, 258409, 15891, 258698, 259001, 246313, 12501, 207521, 18101, 74039, 19227, 13610, 25…	575	562	5037	1.83929	9.42784e-09	4.71392e-09	7.3612e-09
	INTERPRO	IPR017452:GPCR, rhodopsin-like superfamily	58	6.32497	1.32859e-11	18365, 258974, 258324, 70086, 12769, 171266, 15465, 12209, 258840, 258734, 12426, 259116, 171279, 258294, 113853, 258295, 258536, 171239, 14539, 258826, 171238, 113860, 18390, 258342, 229323, 258798, 11555, 258408, 258591, 258309, 11553, 258595, 259002, 258698, 259001, 258409, 64378, 246313, 18101, 258960, 13610, 258314, 258787, 258752, 12145, 258563, 113863, 258361, 258555, 230777, 258269, 25891…	779	194	6632	2.54527	1.57305e-08	1.57305e-08	2.14431e-08
	GOTERM_BP_FAT	GO:0007606~sensory perception of chemical stimulus	37	4.0349	4.76311e-11	258798, 258408, 258591, 258309, 18365, 258595, 258324, 258974, 259002, 258698, 258409, 259001, 258840, 258734, 258960, 259116, 258314, 258787, 14823, 258752, 113853, 258294, 258295, 258563, 258536, 258826, 113863, 258361, 258555, 113860, 258269, 258918, 258342, 258912, 258320, 258067, 258322	575	99	5037	3.27394	1.06217e-07	3.54057e-08	8.29337e-08
	GOTERM_BP_FAT	GO:0007608~sensory perception of smell	34	3.70774	1.72081e-10	258798, 258408, 258591, 258309, 18365, 258595, 258324, 258974, 259002, 258698, 258409, 259001, 258840, 258734, 258960, 259116, 258314, 258787, 14823, 258752, 258294, 258295, 258563, 258536, 258826, 258361, 258555, 258269, 258918, 258342, 258912, 258320, 258067, 258322	575	89	5037	3.34652	3.83741e-07	9.59352e-08	2.99623e-07
	GOTERM_MF_FAT	GO:0004984~olfactory receptor activity	34	3.70774	1.92454e-10	258798, 258408, 258591, 258309, 18365, 258595, 258324, 258974, 259002, 258698, 258409, 259001, 258840, 258734, 258960, 259116, 258314, 258787, 258752, 258294, 258295, 258563, 258536, 258826, 258361, 258555, 258269, 258918, 258645, 258342, 258912, 258320, 258067, 258322	580	87	4927	3.31982	1.30291e-07	1.30291e-07	2.88934e-07
	INTERPRO	IPR000725:Olfactory receptor	34	3.70774	2.0985e-10	258798, 258408, 258591, 258309, 18365, 258595, 258324, 258974, 259002, 258698, 258409, 259001, 258840, 258734, 258960, 259116, 258314, 258787, 258752, 258294, 258295, 258563, 258536, 258826, 258361, 258555, 258269, 258918, 258645, 258342, 258912, 258320, 258067, 258322	779	87	6632	3.32711	2.48463e-07	1.24231e-07	3.38691e-07
	KEGG_PATHWAY	mmu04740:Olfactory transduction	34	3.70774	2.74453e-10	258798, 258408, 258591, 258309, 18365, 258595, 258324, 258974, 259002, 258698, 258409, 259001, 258840, 258734, 258960, 259116, 258314, 258787, 258752, 258294, 258295, 258563, 258536, 258826, 258361, 258555, 258269, 258918, 258645, 258342, 258912, 258320, 258067, 258322	248	94	2209	3.22177	4.19913e-08	4.19913e-08	3.28865e-07
	INTERPRO	IPR000276:7TM GPCR, rhodopsin-like	52	5.67067	3.60496e-10	18365, 258974, 258324, 70086, 12769, 15465, 12209, 258840, 258734, 12426, 259116, 258294, 113853, 258295, 258536, 258826, 14539, 18390, 258342, 229323, 258798, 11555, 258408, 258591, 258309, 11553, 258595, 259002, 258698, 259001, 258409, 64378, 246313, 18101, 258960, 258314, 13610, 258787, 258752, 12145, 258563, 258361, 258555, 230777, 258269, 258918, 54199, 258645, 258912, 258320, 258067, 258322	779	177	6632	2.50114	4.26827e-07	1.42276e-07	5.81829e-07
	SP_PIR_KEYWORDS	receptor	115	12.5409	5.02896e-10	170483, 18365, 19281, 245615, 258324, 213119, 245616, 14275, 14588, 14585, 16403, 258734, 21834, 259116, 14371, 381853, 11863, 22788, 14823, 113853, 258294, 258295, 258536, 171239, 171238, 14725, 229499, 113860, 258342, 14402, 53883, 229323, 19228, 258798, 71183, 258591, 258408, 381763, 11555, 258309, 11553, 258595, 259002, 258698, 259001, 258409, 13608, 22066, 110637, 246313, 12501, 170779, 1810…	797	562	6825	1.75229	2.12725e-07	2.12725e-07	7.07148e-07
	GOTERM_BP_FAT	GO:0050890~cognition	53	5.77972	6.45345e-09	118446, 18365, 12296, 258974, 258324, 258840, 258734, 21834, 20203, 259116, 14371, 14823, 258294, 113853, 258295, 258536, 14539, 258826, 113860, 14775, 258342, 17159, 258798, 258408, 258591, 258309, 258595, 259002, 258698, 259001, 258409, 13166, 240595, 258960, 51795, 258314, 258787, 258752, 244682, 258563, 113863, 258361, 18752, 245537, 258555, 504186, 258269, 258918, 258912, 258320, 258067, 258…	575	203	5037	2.28709	1.43911e-05	2.87824e-06	1.12366e-05
	PIR_SUPERFAMILY	PIRSF800006:rhodopsin-like G protein-coupled receptors	45	4.90731	7.7408e-09	229323, 258798, 11555, 258408, 258591, 11553, 258974, 258324, 258595, 70086, 259002, 258698, 259001, 258409, 12769, 246313, 64378, 15465, 12209, 258840, 258734, 12426, 18101, 258960, 13610, 258314, 258787, 258294, 258295, 12145, 258536, 258563, 258826, 14539, 258361, 258555, 230777, 258269, 18390, 258918, 54199, 258645, 258342, 258912, 258320	375	153	3111	2.44	2.78669e-06	2.78669e-06	1.06313e-05
	PIR_SUPERFAMILY	PIRSF003152:G protein-coupled olfactory receptor, class II	28	3.05344	1.14162e-08	258798, 258408, 258591, 258595, 258324, 258974, 259002, 258409, 259001, 258698, 258840, 258734, 258960, 258314, 258787, 258294, 258295, 258563, 258536, 258826, 258361, 258555, 258269, 258918, 258645, 258342, 258912, 258320	375	71	3111	3.27166	4.10984e-06	2.05492e-06	1.56791e-05
	GOTERM_BP_FAT	GO:0007600~sensory perception	47	5.12541	1.76609e-08	118446, 258798, 258408, 258591, 258309, 18365, 12296, 258974, 258324, 258595, 259002, 258698, 258409, 259001, 258840, 258734, 21834, 240595, 258960, 259116, 51795, 258314, 258787, 14823, 258752, 113853, 258294, 258295, 244682, 258563, 258536, 258826, 14539, 113863, 258361, 258555, 504186, 113860, 258269, 14775, 258918, 258342, 258912, 258320, 258067, 258322, 18619	575	174	5037	2.36621	3.9383e-05	6.56394e-06	3.07506e-05
	SP_PIR_KEYWORDS	g-protein coupled receptor	50	5.45256	3.12094e-08	18365, 258974, 258324, 70086, 12769, 15465, 12209, 258840, 258734, 12426, 259116, 14371, 381853, 210933, 14823, 258294, 113853, 258295, 258536, 14539, 258826, 18390, 258342, 53883, 19228, 229323, 258798, 11555, 11553, 259002, 258698, 259001, 258409, 64378, 246313, 18101, 213527, 258960, 258314, 13610, 258752, 12145, 258563, 258361, 258555, 230777, 54199, 258912, 258320, 258067	797	189	6825	2.26544	1.32015e-05	6.60077e-06	4.38851e-05
	GOTERM_BP_FAT	GO:0050877~neurological system process	63	6.87023	3.80218e-08	118446, 18365, 12296, 18417, 258974, 258324, 15465, 258840, 258734, 21834, 20203, 12527, 259116, 14371, 104601, 14823, 258294, 113853, 258295, 258536, 18191, 14539, 258826, 113860, 14775, 258342, 14402, 17159, 258798, 258408, 258591, 258309, 258595, 259002, 258698, 259001, 258409, 13166, 240595, 258960, 26875, 51795, 258314, 258787, 14083, 235415, 258752, 244682, 258563, 113863, 258361, 18752, 24…	575	274	5037	2.01416	8.4785e-05	1.21126e-05	6.62024e-05
	SP_PIR_KEYWORDS	transducer	53	5.77972	2.61595e-07	18365, 258974, 258324, 70086, 12769, 15465, 12209, 258840, 258734, 12426, 259116, 14371, 381853, 210933, 14675, 14823, 258294, 113853, 258295, 258536, 14539, 258826, 18390, 258342, 53883, 19228, 229323, 258798, 11555, 11553, 259002, 258698, 259001, 258409, 18795, 64378, 246313, 18101, 213527, 258960, 258314, 13610, 258752, 12145, 258563, 258361, 14706, 258555, 230777, 54199, 258912, 258320, 258067	797	219	6825	2.07241	0.000110649	3.68843e-05	0.000367842
	Annotation Cluster 2	Enrichment Score: 3.4142816434412735
	Category	Term	Count	%	PValue	Genes	List Total	Pop Hits	Pop Total	Fold Enrichment	Bonferroni	Benjamini	FDR
	UP_SEQ_FEATURE	signal peptide	186	20.2835	8.5786e-06	54612, 170483, 228684, 12478, 19281, 20700, 12667, 245616, 13909, 320011, 20388, 14275, 14588, 18843, 14789, 14585, 75905, 16403, 26464, 234677, 107358, 12992, 17288, 56635, 17287, 14371, 381853, 280635, 22788, 14824, 14823, 72014, 15530, 69675, 14181, 54725, 14725, 66283, 229499, 59012, 73230, 74069, 433180, 216829, 71830, 13706, 14402, 53883, 17159, 19228, 235472, 381763, 13237, 23833, 66042, 1…	722	1278	6576	1.32558	0.0198487	0.0198487	0.0150164
	UP_SEQ_FEATURE	glycosylation site:N-linked (GlcNAc...)	203	22.1374	3.18308e-05	228684, 170483, 12478, 320011, 20388, 14275, 18843, 14588, 14789, 14585, 258734, 16403, 234677, 107358, 54390, 17288, 23925, 17287, 14371, 22788, 280635, 72014, 15530, 69675, 113853, 140765, 380795, 74069, 19228, 235472, 71183, 381763, 66042, 15139, 28248, 13608, 18669, 110637, 246313, 170779, 78076, 18101, 380780, 56363, 68525, 110382, 74039, 13610, 26918, 18377, 56375, 244723, 239852, 21802, 17…	722	1446	6576	1.27865	0.0716901	0.0365116	0.0557075
	UP_SEQ_FEATURE	disulfide bond	139	15.1581	0.000356886	54612, 12478, 19281, 245616, 13909, 20388, 14585, 234677, 16403, 258734, 54390, 17288, 22138, 56635, 23925, 17287, 14371, 381853, 280635, 22788, 15530, 69675, 113853, 14181, 67402, 140765, 54725, 14725, 229499, 59012, 433180, 84682, 13706, 14402, 53883, 17159, 19228, 235472, 71183, 381763, 11555, 13237, 11553, 66042, 15139, 259001, 67701, 13608, 246313, 214058, 12501, 170779, 78076, 18101, 545851…	722	969	6576	1.30652	0.565775	0.188238	0.62292
	SP_PIR_KEYWORDS	signal	186	20.2835	0.000419712	54612, 170483, 228684, 12478, 19281, 20700, 12667, 245616, 13909, 320011, 20388, 14275, 14588, 18843, 14789, 14585, 75905, 16403, 26464, 234677, 107358, 12992, 17288, 56635, 17287, 14371, 381853, 280635, 22788, 14824, 14823, 72014, 15530, 69675, 14181, 54725, 14725, 66283, 229499, 59012, 73230, 74069, 433180, 216829, 71830, 13706, 14402, 53883, 17159, 19228, 235472, 381763, 13237, 23833, 66042, 1…	797	1279	6825	1.24534	0.162702	0.0434229	0.588563

## Sheet: Module Kegg Pathway Enrichment
	Category	Term	Count	%	PValue	Genes	List Total	Pop Hits	Pop Total	Fold Enrichment	Bonferroni	Benjamini	FDR
Black	KEGG_PATHWAY	mmu03010:Ribosome	13	1.90058	1.43002e-05	225058, 383717, 620248, 383462, 19988, 544741, 238217, 66489, 19981, 67945, 19983, 433546, 384840, 68193, 383815, 68052	167	39	2209	4.40918	0.0019144	0.0019144	0.0167418
Blue	KEGG_PATHWAY	mmu00982:Drug metabolism	17	2.03593	2.33359e-07	457365, 425465, 425359, 439723, 425819, 476783, 463353, 477013, 480774, 421710, 444854, 465975, 461051, 466030, 469621, 425909, 465281	269	75	5738	4.83499	3.87368e-05	3.87368e-05	0.000283549
Blue	KEGG_PATHWAY	mmu00830:Retinol metabolism	13	1.55689	5.88624e-05	456417, 443609, 473019, 474115, 463353, 452577, 477013, 421710, 425629, 461051, 467925, 425909, 483205	269	68	5738	4.07796	0.00972387	0.00487381	0.071499
Brown	KEGG_PATHWAY	mmu04650:Natural killer cell mediated cytotoxicity	22	3.42146	1.4447e-07	433766, 426458, 466786, 474087, 434967, 471549, 448206, 463808, 465953, 462014, 473774, 427524, 472599, 468332, 457131, 459402, 430719, 434443, 466255, 439204, 445179, 453270	241	57	2209	3.53774	2.12369e-05	2.12369e-05	0.000171918
	KEGG_PATHWAY	mmu05416:Viral myocarditis	18	2.79938	3.26576e-07	433766, 420647, 464399, 434967, 469270, 466537, 448206, 463808, 458271, 469318, 454777, 478085, 456968, 422452, 434443, 474994, 427794, 441208	241	41	2209	4.02409	4.80055e-05	2.4003e-05	0.000388621
	KEGG_PATHWAY	mmu04662:B cell receptor signaling pathway	15	2.33281	4.1799e-06	466786, 465953, 427457, 460137, 454635, 429395, 468332, 441111, 439714, 443390, 457227, 434443, 446676, 466255, 434940	241	34	2209	4.04381	0.000614258	0.000204795	0.00497394
	KEGG_PATHWAY	mmu04514:Cell adhesion molecules (CAMs)	22	3.42146	5.43074e-06	420647, 464399, 434967, 479450, 434536, 448206, 463808, 440018, 458271, 469318, 452530, 454777, 469980, 429394, 456968, 422452, 466265, 474994, 434940, 472040, 441208, 427794	241	69	2209	2.92248	0.000798002	0.00019956	0.00646234
	KEGG_PATHWAY	mmu05330:Allograft rejection	11	1.71073	2.27969e-05	420647, 464399, 454777, 456968, 459402, 422452, 474994, 458271, 469318, 441208, 427794	241	21	2209	4.80123	0.00334558	0.000670013	0.0271248
	KEGG_PATHWAY	mmu04612:Antigen processing and presentation	15	2.33281	3.80785e-05	420647, 464399, 477096, 464023, 420827, 435056, 469318, 446275, 454777, 456968, 474994, 453270, 472040, 427794, 441208	241	40	2209	3.43724	0.00558201	0.000932507	0.0453037
	KEGG_PATHWAY	mmu05322:Systemic lupus erythematosus	14	2.17729	4.98662e-05	427460, 473036, 456394, 471549, 458271, 469318, 454777, 457131, 447914, 456968, 422452, 474994, 427794, 441208	241	36	2209	3.56455	0.00730371	0.00104667	0.0593242
	KEGG_PATHWAY	mmu05332:Graft-versus-host disease	11	1.71073	9.41259e-05	420647, 464399, 454777, 456968, 459402, 474994, 458271, 453270, 469318, 441208, 427794	241	24	2209	4.20107	0.0137419	0.00172815	0.111952
	KEGG_PATHWAY	mmu04666:Fc gamma R-mediated phagocytosis	15	2.33281	0.000126135	466786, 429251, 477464, 445137, 465953, 456097, 424177, 444027, 468332, 447914, 429394, 457227, 434443, 446676, 467984	241	44	2209	3.12476	0.0183721	0.00205821	0.149996
	KEGG_PATHWAY	mmu05310:Asthma	8	1.24417	0.000158519	454777, 456968, 422452, 474994, 462014, 469318, 441208, 427794	241	13	2209	5.6406	0.0230347	0.0023277	0.188474
	KEGG_PATHWAY	mmu04940:Type I diabetes mellitus	10	1.55521	0.000253573	420647, 464399, 454777, 456968, 459402, 474994, 458271, 469318, 441208, 427794	241	22	2209	4.16635	0.0365936	0.00338335	0.301333
	KEGG_PATHWAY	mmu05320:Autoimmune thyroid disease	11	1.71073	0.000300833	420647, 464399, 454777, 456968, 459402, 422452, 474994, 458271, 469318, 441208, 427794	241	27	2209	3.73429	0.0432653	0.00367898	0.357403
	KEGG_PATHWAY	mmu04062:Chemokine signaling pathway	22	3.42146	0.000346119	477734, 482929, 477464, 421932, 469945, 445407, 473581, 427457, 466649, 456097, 454635, 431001, 424177, 482005, 468332, 469407, 427657, 457227, 434443, 454618, 476383, 466794	241	89	2209	2.26575	0.0496151	0.00390683	0.411102
	KEGG_PATHWAY	mmu04664:Fc epsilon RI signaling pathway	11	1.71073	0.000423913	433766, 466786, 472599, 477464, 468332, 457227, 434443, 446676, 465953, 467984, 462014	241	28	2209	3.60092	0.0604258	0.00444214	0.503289
	KEGG_PATHWAY	mmu04620:Toll-like receptor signaling pathway	13	2.02177	0.00115265	474087, 445407, 458271, 425975, 427457, 480994, 447938, 454635, 427657, 422452, 423548, 476383, 475013	241	42	2209	2.83709	0.155944	0.0112388	1.36306
	KEGG_PATHWAY	mmu04640:Hematopoietic cell lineage	14	2.17729	0.0012516	438189, 424121, 461962, 430511, 468046, 438201, 469980, 447914, 472468, 474994, 434940, 472040, 475013, 427794	241	48	2209	2.67341	0.168148	0.0114404	1.47928
	KEGG_PATHWAY	mmu04060:Cytokine-cytokine receptor interaction	24	3.7325	0.00243288	477734, 426458, 482929, 438189, 474087, 443038, 480478, 445407, 458959, 430511, 455099, 431001, 468046, 451605, 458593, 427657, 459402, 422452, 473678, 454618, 438377, 446111, 476383, 466794	241	116	2209	1.89641	0.300975	0.0208426	2.85703
	KEGG_PATHWAY	mmu04670:Leukocyte transendothelial migration	14	2.17729	0.00276384	444084, 463156, 421932, 434967, 440252, 479450, 466537, 448206, 463808, 465953, 443916, 468332, 444944, 434443	241	52	2209	2.46776	0.334254	0.022349	3.23985
	KEGG_PATHWAY	mmu04623:Cytosolic DNA-sensing pathway	9	1.39969	0.00360038	454635, 459448, 433827, 427657, 474302, 476383, 474923, 427457, 425975	241	25	2209	3.29975	0.41152	0.0275201	4.20135
	KEGG_PATHWAY	mmu04621:NOD-like receptor signaling pathway	10	1.55521	0.00426081	454635, 459448, 422970, 433827, 447992, 464957, 471634, 482962, 476383, 427457	241	31	2209	2.95677	0.46617	0.0308965	4.95423
	KEGG_PATHWAY	mmu04660:T cell receptor signaling pathway	12	1.86625	0.00579828	447938, 433766, 454635, 421932, 472599, 468332, 424121, 429394, 461962, 466255, 427457, 472040	241	44	2209	2.49981	0.574643	0.0398887	6.68598
Green Yellow	None
Purple	KEGG_PATHWAY	mmu05010:Alzheimer's disease	9	9.47368	6.66393e-06	426775, 469232, 462033, 472355, 430476, 429745, 458551, 468843, 480107	40	61	2209	8.14795	0.000439724	0.000439724	0.00681325
Purple	KEGG_PATHWAY	mmu00010:Glycolysis / Gluconeogenesis	6	6.31579	0.000217985	438770, 430476, 429745, 436416, 468843, 480107	40	33	2209	10.0409	0.0142856	0.00716848	0.222653
Pink	None
Magenta	None
Red	None

## Sheet: Module Tissue enrichment
Module	Category	Term	Count	%	PValue	Genes	List Total	Pop Hits	Pop Total	Fold Enrichment	Bonferroni	Benjamini	FDR
Pink	None
Purple	None
Red	None
Salmon	UP_TISSUE	Liver	159	31.4851	1.41e-06	440911, 469019, 429349, 452154, 481150, 420574, 441417, 475278, 439357, 472294, 433608, 481934, 458361, 478514, 428408, 424287, 456290, 456008, 479980, 422636, 482718, 469358, 461881, 462242, 467264, 424323, 473435, 463922, 454431, 461547, 435369, 444190, 474966, 446608, 479905, 438232, 476094, 461350, 453884, 436117, 442699, 459470, 439936, 441582, 456079, 464814, 483116, 443024, 436563, 474717,…	492	1681	7253	1.39438	0.000218	0.000218	0.00168858
Brown	UP_TISSUE	Spleen	105	16.3297	9.34793e-21	426458, 457910, 456675, 467206, 427457, 456097, 443167, 425078, 435964, 452249, 422452, 438377, 446676, 453817, 465538, 427794, 446156, 452263, 422970, 464023, 463877, 459402, 427786, 446707, 455962, 423429, 475090, 440252, 435551, 429957, 425092, 475160, 474994, 468762, 433762, 433766, 466786, 479512, 434536, 435056, 458271, 430737, 456968, 452847, 444975, 434940, 466794, 477185, 458959, 457630,…	622	475	7253	2.57764	1.66393e-18	1.66393e-18	1.14928e-17
Brown	UP_TISSUE	Macrophage	75	11.6641	1.24422e-18	426458, 477464, 476702, 430511, 456097, 443916, 472110, 460923, 468538, 426411, 422452, 443390, 446676, 452246, 437872, 439922, 453817, 459349, 456394, 423231, 459827, 474923, 479429, 439044, 424177, 429949, 472599, 422768, 438880, 429394, 423548, 458249, 475013, 464456, 466402, 445137, 460681, 462582, 466761, 440252, 426287, 462847, 455099, 437789, 458072, 424576, 476935, 472468, 425092, 448241,…	622	292	7253	2.99506	2.21472e-16	1.10736e-16	1.52971e-15
Brown	UP_TISSUE	Bone marrow	121	18.818	2.24791e-15	426458, 427835, 453508, 463808, 443916, 483137, 482005, 425078, 427657, 452249, 452246, 438189, 464023, 466537, 423559, 459827, 447938, 454635, 429949, 472599, 443722, 468012, 478664, 439764, 449677, 455962, 457657, 434426, 443038, 435142, 475356, 437565, 458484, 456796, 445229, 481458, 465658, 429957, 458072, 457940, 472468, 424572, 451110, 427460, 463156, 482929, 477859, 481664, 460209, 446275,…	622	688	7253	2.0508	3.95239e-13	1.31783e-13	2.73115e-12
Brown	UP_TISSUE	Activated spleen	67	10.4199	3.20458e-15	431706, 447992, 477269, 463808, 443916, 427657, 482817, 440896, 452089, 455673, 432686, 446316, 427794, 480597, 429251, 452263, 476186, 434967, 474116, 456889, 452530, 447938, 474510, 451743, 425319, 427786, 439764, 455962, 475013, 421859, 478139, 447160, 460681, 452454, 475419, 436731, 458484, 456796, 475573, 479274, 431307, 468332, 437606, 458072, 473050, 466311, 477859, 457641, 437642, 445407,…	622	276	7253	2.83069	5.73097e-13	1.43219e-13	3.9635e-12
Brown	UP_TISSUE	Thymus	148	23.0171	1.74553e-10	457910, 426458, 444331, 456675, 431803, 481930, 463808, 483137, 427657, 460923, 443390, 440283, 452263, 477096, 476614, 466537, 448206, 454329, 478455, 435034, 447938, 422768, 463877, 472599, 478664, 459402, 425319, 445174, 446894, 449677, 455962, 427784, 458249, 420655, 434426, 466402, 475090, 457651, 456501, 461962, 475356, 475573, 458283, 473858, 479731, 481601, 481458, 453029, 429957, 458072,…	622	1056	7253	1.63427	3.10704e-08	6.21408e-09	2.14604e-07
Brown	UP_TISSUE	Mast cell	27	4.19907	1.76446e-09	477464, 475356, 458959, 430674, 457630, 434488, 465953, 462014, 432787, 468332, 444944, 464678, 443390, 466255, 446676, 439204, 443330, 466786, 421932, 469216, 454807, 424177, 472599, 457227, 455962, 458249, 427784	622	82	7253	3.83952	3.14074e-07	5.23457e-08	2.16932e-06
Brown	UP_TISSUE	Hematopoietic stem cell	12	1.86625	0.000233177	477734, 431001, 477185, 429394, 476614, 459402, 480787, 471549, 469979, 422168, 475573, 458249	622	38	7253	3.68235	0.0406606	0.0059125	0.286302
Brown	UP_TISSUE	Mammary tumor metastatized to lung. Tumor arose spontaneously	31	4.82115	0.000333953	474794, 475419, 444331, 474302, 430674, 455099, 463808, 431178, 472233, 460137, 426211, 457131, 473379, 474994, 441208, 469374, 429251, 462632, 475624, 473036, 456394, 480911, 464023, 462979, 466195, 426942, 452530, 456968, 452537, 456581, 461758	622	182	7253	1.98618	0.0577207	0.00740415	0.409805
Brown	UP_TISSUE	Mammary gland	112	17.4184	0.000626204	457910, 464728, 453508, 475336, 431178, 471160, 480675, 456097, 443916, 461743, 455673, 465538, 462243, 427794, 462046, 429066, 477096, 441840, 463877, 458064, 455962, 460681, 452454, 434426, 462582, 479524, 440252, 435142, 475356, 461962, 425408, 458484, 456796, 479731, 429116, 481458, 437606, 472468, 474994, 424260, 463156, 454407, 422066, 457641, 460209, 435056, 442919, 467745, 457227, 434443,…	622	974	7253	1.34087	0.105508	0.0123124	0.76717
Brown	UP_TISSUE	Mammary tumor metastatized to lung. MMTV-LTR/Wnt1 model. Expression driven by an MMTV-LTR enhancer.	15	2.33281	0.00156381	429251, 464399, 475419, 450841, 447992, 480478, 435992, 460244, 434711, 458271, 442919, 469318, 430737, 463211, 462243	622	68	7253	2.57223	0.243139	0.0274732	1.90574
Brown	UP_TISSUE	Bone marrow macrophage	7	1.08865	0.00395545	456097, 422452, 454516, 465953, 424230, 437872, 477776	622	19	7253	4.29607	0.506121	0.06212	4.75585
Brown	UP_TISSUE	Hematopoietic	5	0.777605	0.0047275	455902, 443038, 437606, 469980, 434536	622	9	7253	6.47821	0.569794	0.0678774	5.65954
Black	UP_TISSUE	Mammary tumor	166	24.269	2.12158e-09	12662, 434402, 66882, 208624, 18643, 17886, 98221, 71793, 78455, 268281, 238217, 56436, 217039, 338349, 66168, 83679, 99349, 56298, 226499, 226026, 215160, 56530, 432551, 28193, 72018, 68099, 74355, 14674, 382030, 101118, 233912, 74467, 105377, 69487, 66488, 75712, 76178, 24083, 66309, 269878, 211286, 383424, 52830, 28040, 217344, 23989, 74245, 59027, 66868, 74102, 54161, 68421, 70575, 68420, 808…	655	1203	7253	1.52798	3.73398e-07	3.73398e-07	2.60344e-06
Black	UP_TISSUE	Thymus	137	20.0292	3.68564e-06	66882, 75202, 76108, 71893, 238217, 338349, 99349, 227867, 215160, 67003, 432551, 72098, 67201, 382985, 101685, 68099, 66870, 229211, 12928, 215999, 74467, 20916, 18949, 76510, 66489, 56442, 76178, 233532, 71586, 16004, 18538, 73024, 230753, 67039, 67019, 17330, 56176, 231798, 17155, 217344, 66713, 209086, 244672, 269810, 14569, 333433, 215449, 53872, 66046, 56758, 320595, 68170, 70052, 20462, 13…	655	1056	7253	1.43659	0.000648464	0.000324284	0.00452265
Black	UP_TISSUE	Eye	84	12.2807	2.54873e-05	20602, 227937, 110198, 22378, 140859, 73274, 71793, 329506, 15258, 268281, 104831, 11773, 338349, 13006, 56298, 19704, 433546, 67458, 67972, 72098, 68099, 74355, 67105, 54561, 216971, 66870, 70078, 108155, 20916, 66151, 76510, 59014, 56442, 210973, 75712, 545289, 214459, 68259, 232975, 17957, 68193, 231807, 259279, 383424, 227648, 237880, 244672, 243308, 226089, 353187, 67288, 68421, 77591, 33343…	655	596	7253	1.56066	0.00447578	0.00149416	0.0312716
Black	UP_TISSUE	Liver	188	27.4854	0.000432017	225058, 50500, 67417, 17886, 75415, 78255, 71793, 102632, 238217, 78455, 21832, 13990, 67003, 13854, 22139, 225341, 67010, 20916, 105377, 18949, 57875, 232975, 71586, 16004, 230753, 67039, 26926, 28040, 14359, 76707, 50875, 14569, 75578, 67581, 381126, 13405, 208177, 71767, 20462, 66923, 19332, 102339, 80708, 13728, 100710, 52430, 68510, 245877, 56307, 68810, 227937, 224833, 66129, 68585, 13006, …	655	1681	7253	1.23842	0.0732315	0.0188333	0.52885
Black	UP_TISSUE	Bone marrow	87	12.7193	0.000799817	225058, 56307, 66882, 22378, 18643, 14958, 329015, 11773, 65114, 114143, 93692, 226499, 433546, 14784, 67979, 67458, 52857, 56530, 20479, 14674, 67010, 66290, 67834, 67245, 231147, 27756, 19826, 20916, 16432, 66489, 59010, 214459, 52076, 276770, 71586, 209446, 18538, 546075, 11431, 108705, 433743, 259279, 68052, 17330, 237880, 383462, 66397, 21413, 74102, 66868, 54161, 14569, 68421, 74132, 80859,…	655	688	7253	1.40026	0.131358	0.0277719	0.977063
Black	UP_TISSUE	Egg	27	3.94737	0.00110407	225058, 56307, 68810, 66713, 244672, 66868, 78255, 73274, 329506, 215449, 56452, 243780, 71678, 66541, 140887, 114893, 12928, 108155, 68861, 382034, 67241, 52076, 13486, 216238, 209446, 17975, 66309, 383815	655	153	7253	1.95411	0.17669	0.0318844	1.34643
Black	UP_TISSUE	Embryo	102	14.9123	0.00131358	66882, 17886, 22678, 170823, 98221, 71793, 102632, 238217, 56436, 99349, 13990, 13854, 104348, 67201, 28193, 67204, 66870, 226432, 18949, 59014, 66488, 231051, 276770, 269878, 67039, 52830, 76707, 217344, 22200, 14009, 70575, 67145, 67500, 14211, 53872, 279766, 66046, 14089, 56354, 70052, 67150, 76483, 66923, 67367, 59032, 19983, 30926, 20668, 26885, 100710, 13728, 12626, 76809, 20602, 22378, 725…	655	845	7253	1.33666	0.206532	0.0325087	1.60005
Blue	UP_TISSUE	Liver	246	29.4611	1.17788e-21	433601, 431679, 452437, 421317, 452577, 433608, 469452, 471747, 421063, 440507, 469868, 474681, 466030, 469970, 448530, 429838, 449661, 474409, 429544, 443598, 481490, 439758, 458455, 453305, 421710, 426852, 474160, 446908, 444854, 473020, 439040, 469033, 480696, 463775, 482113, 476535, 466895, 426337, 442179, 462802, 444037, 458885, 425397, 438390, 481352, 448553, 467426, 456072, 441918, 447118,…	797	3450	19868	1.77751	2.17908e-19	2.17908e-19	1.45749e-18
Blue	UP_TISSUE	Kidney	140	16.7665	1.26616e-08	435224, 478316, 431679, 458527, 464011, 462923, 452577, 479649, 428210, 424688, 436873, 458053, 438102, 474681, 460032, 469970, 456668, 436142, 429544, 481490, 473019, 426703, 476792, 468862, 425465, 458455, 421994, 453305, 438187, 482463, 427781, 431745, 444854, 452357, 439040, 459108, 460022, 478718, 465281, 482113, 433381, 480855, 453031, 431558, 425104, 442179, 438326, 473661, 458885, 452222,…	797	2175	19868	1.60459	2.34239e-06	1.17119e-06	1.56672e-05
Greenyellow	UP_TISSUE	Bone marrow	24	26.087	3.75992e-06	459581, 438770, 451280, 479546, 448774, 438181, 423223, 447524, 453465, 438915, 462691, 472760, 445524, 477957, 427628, 454797, 465134, 478736, 451570, 434018, 448701, 482599, 466763, 446962	88	688	7253	2.87513	0.000319543	0.000319543	0.00404512
Magenta	UP_TISSUE	Liver	38	30.4	0.000208778	104445, 234366, 56347, 67138, 64945, 12176, 55947, 29810, 20185, 56717, 19341, 21454, 56436, 13858, 74764, 235582, 84095, 56278, 13434, 15483, 13660, 94181, 17164, 66694, 100317, 75687, 13482, 17850, 52637, 434373, 211548, 68539, 545551, 54325, 72565, 223631, 19765, 19139	121	3450	19868	1.80856	0.0210724	0.0210724	0.232347
Magenta	UP_TISSUE	Eye	22	17.6	0.000243701	212326, 56347, 11804, 237847, 12180, 75687, 12827, 55947, 20185, 56717, 330662, 11787, 13858, 83669, 68146, 232969, 72565, 229317, 19765, 98758, 216344, 216987	121	1502	19868	2.40504	0.024554	0.0123533	0.271165
Magenta	UP_TISSUE	Mammary tumor	31	24.8	0.00043173	71891, 52004, 104445, 56347, 75788, 15353, 234594, 16907, 20196, 56436, 330662, 20226, 76954, 70551, 84095, 106200, 66978, 66694, 68988, 14107, 74251, 80290, 52633, 110606, 68539, 66084, 545551, 66302, 54325, 98758, 216987	121	2657	19868	1.91575	0.04309	0.0145747	0.479927
Magenta	UP_TISSUE	Lung	18	14.4	0.00284921	17164, 70314, 68988, 20586, 80290, 64945, 434373, 68539, 11787, 83669, 54325, 18260, 74764, 232969, 18007, 15483, 19139, 216987	121	1340	19868	2.20565	0.25251	0.0701748	3.12877
Turquiose	UP_TISSUE	Plasma	11	1.19956	0.0053015	16178, 17836, 13649, 17842, 380795, 20700, 12269, 15139, 20717, 110382, 20714	847	91	19868	2.83545	0.635768	0.635768	6.39307
Turquiose	UP_TISSUE	Hypothalamus	31	3.38059	0.00844212	19362, 235472, 245595, 218461, 18933, 320685, 68832, 20908, 72179, 15465, 12209, 76187, 72605, 27015, 268822, 215085, 27386, 51795, 319655, 18377, 67072, 76630, 244682, 110876, 81906, 245537, 229499, 18390, 56490, 19734, 14402	847	442	19868	1.64517	0.800274	0.553093	10.0008
Turquiose	UP_TISSUE	Embryonic head	12	1.30862	0.0230927	20324, 18133, 245446, 226101, 13593, 19383, 13592, 60597, 68041, 233799, 545156, 14371	847	130	19868	2.16525	0.988193	0.772291	25.2018
Turquiose	UP_TISSUE	Embryonic carcinoma	4	0.436205	0.0334888	20893, 21420, 54725, 18741	847	17	19868	5.51927	0.998454	0.801698	34.515
